# Supplementary material for: Scalable, cGMP-compatible purification of extracellular vesicles carrying bioactive human heterodimeric IL-15/lactadherin complexes
Source: J Extracell Vesicles. 2018 Feb 28;7(1):1442088. doi: 10.1080/20013078.2018.1442088 (PMC5844027; doi:10.1080/20013078.2018.1442088)
Supplement: Supplemental_data.zip [file ZJEV_A_1442088_SM6568.zip]

Archive with 2 entries (2 files):
- Supplemental data/Revised Suppl Data 1_R2.xlsx
- Supplemental data/Supplementary Figures-R2.docx
