# Supplementary material for: Scalable, cGMP-compatible purification of extracellular vesicles carrying bioactive human heterodimeric IL-15/lactadherin complexes
Source: J Extracell Vesicles. 2018 Feb 28;7(1):1442088. doi: 10.1080/20013078.2018.1442088 (PMC5844027; doi:10.1080/20013078.2018.1442088)
Supplement: Supplemental_data.zip [file ZJEV_A_1442088_SM6568.zip › Supplemental data/Revised Suppl Data 1_R2.xlsx]

## Sheet: Peak area
protein	accession	Gene	reference	UC.area	SEC.area
Histone H2A type 1-B/E	P04908	HIST1H2AB	[H2A1B_HUMAN]	2.76808e+10	118917090505
Histone H4	P62805	HIST1H4A	[H4_HUMAN]	38393424061	1.08185e+11
Histone H2A	C9J0D1	H2AFV	[C9J0D1_HUMAN]		9.47601e+10
Histone H2B type 1-K	O60814	HIST1H2BK	[H2B1K_HUMAN]	3.01222e+10	9.01638e+10
Histone H2B type 3-B	Q8N257	HIST3H2BB	[H2B3B_HUMAN]		8.86782e+10
Histone H2A type 2-B	Q8IUE6	HIST2H2AB	[H2A2B_HUMAN]	2.2267e+09	5.71609e+10
Lactadherin	Q08431	MFGE8	[MFGM_HUMAN]	52780396059	4.34804e+10
Lactadherin	X6R3G6	MFGE8	[X6R3G6_HUMAN]	4.99833e+10	4.0388e+10
Trypsin-1 (Fragment)	H0Y8D1	PRSS1	[H0Y8D1_HUMAN]	5.51107e+08	39671137778
Interleukin-15 receptor subunit alpha (Fragment)	Q5JVA3	IL15RA	[Q5JVA3_HUMAN]	2.82325e+10	2.36164e+10
Histone H3 (Fragment)	K7EK07	H3F3B	[K7EK07_HUMAN]	9.98817e+09	2.24108e+10
Histone H3.2	Q71DI3	HIST2H3A	[H32_HUMAN]	9.98817e+09	2.24108e+10
Histone H3.1	P68431	HIST1H3A	[H31_HUMAN]	9.98817e+09	2.24108e+10
Histone H3	Q5TEC6	HIST2H3PS2	[Q5TEC6_HUMAN]	9.84952e+09	2.13803e+10
Galectin-3-binding protein	Q08380	LGALS3BP	[LG3BP_HUMAN]	1.98743e+09	1.10914e+10
Versican core protein	P13611	VCAN	[CSPG2_HUMAN]	2.94809e+08	9.2906e+09
Histone demethylase UTY	A6NCS7	UTY	[A6NCS7_HUMAN]	4.40378e+08	8107979848
Polyubiquitin-C (Fragment)	F5H265	UBC	[F5H265_HUMAN]	1.58413e+09	3.81849e+09
Heat shock 70 kDa protein 1A	P0DMV8	HSPA1A	[HS71A_HUMAN]	1.32159e+10	3.24415e+09
Heat shock 70 kDa protein 1-like	P34931	HSPA1L	[HS71L_HUMAN]		2.57671e+09
Heat shock 70 kDa protein 6	P17066	HSPA6	[HSP76_HUMAN]	1.0028e+10	2.31525e+09
ADP-ribosylation factor 5	P84085	ARF5	[ARF5_HUMAN]		2.18747e+09
Nucleolin	P19338	NCL	[NUCL_HUMAN]	1.04424e+09	1.99625e+09
Heat shock cognate 71 kDa protein	P11142	HSPA8	[HSP7C_HUMAN]	9254920286	1.75242e+09
Tubulin alpha-1A chain	Q71U36	TUBA1A	[TBA1A_HUMAN]	2.50256e+09	1.70576e+09
Tubulin alpha-1C chain	Q9BQE3	TUBA1C	[TBA1C_HUMAN]	2.50256e+09	1.70576e+09
Heat shock protein HSP 90-alpha	P07900	HSP90AA1	[HS90A_HUMAN]	5.3023e+09	1.50643e+09
Fibulin-1	B1AHL2	FBLN1	[B1AHL2_HUMAN]	86325487	1.4849e+09
Heat shock protein HSP 90-beta	P08238	HSP90AB1	[HS90B_HUMAN]	4.6753e+09	1.36928e+09
Prostaglandin F2 receptor negative regulator	Q9P2B2	PTGFRN	[FPRP_HUMAN]	1.15876e+09	1.28132e+09
Ferritin heavy chain	P02794	FTH1	[FRIH_HUMAN]	4.5312e+10	1.19914e+09
Actin, cytoplasmic 1	P60709	ACTB	[ACTB_HUMAN]	5.81525e+09	1.17245e+09
Transcriptional adapter 2-beta	Q86TJ2	TADA2B	[TAD2B_HUMAN]	1.28688e+09	1095980584
Tubulin beta chain	Q5JP53	TUBB	[Q5JP53_HUMAN]		1.0153e+09
Tubulin beta-2A chain	Q13885	TUBB2A	[TBB2A_HUMAN]		1.0153e+09
Tubulin beta-3 chain	Q13509	TUBB3	[TBB3_HUMAN]	1.92095e+09	9.72274e+08
Tubulin beta-4B chain	P68371	TUBB4B	[TBB4B_HUMAN]	1.91133e+09	9.40354e+08
Tetraspanin	E9PJK1	CD81	[E9PJK1_HUMAN]	4.55852e+08	924262915
Agrin	A0A087X208	AGRN	[A0A087X208_HUMAN]	1.86577e+08	9.19299e+08
60S ribosomal protein L7	P18124	RPL7	[RL7_HUMAN]	1.98675e+08	9.12007e+08
Elongation factor 1-alpha 1	P68104	EEF1A1	[EF1A1_HUMAN]	3.91903e+09	8.50455e+08
Elongation factor 1-alpha 2	Q05639	EEF1A2	[EF1A2_HUMAN]	3.91903e+09	8.50455e+08
Reticulon-3	O95197	RTN3	[RTN3_HUMAN]	9.98833e+07	826012649
78 kDa glucose-regulated protein	P11021	HSPA5	[GRP78_HUMAN]	4.24671e+09	8.24569e+08
60S ribosomal protein L10a	P62906	RPL10A	[RL10A_HUMAN]	3.10315e+08	7.99108e+08
Fibulin-1	P23142	FBLN1	[FBLN1_HUMAN]	2.35612e+07	7.55993e+08
Actin, alpha cardiac muscle 1	P68032	ACTC1	[ACTC_HUMAN]	2.16197e+09	7.41108e+08
Synaptogyrin-2	O43760	SYNGR2	[SNG2_HUMAN]	6.62211e+08	7.31128e+08
40S ribosomal protein S26	P62854	RPS26	[RS26_HUMAN]	1.01013e+09	6.87488e+08
Programmed cell death 6-interacting protein	Q8WUM4	PDCD6IP	[PDC6I_HUMAN]	5.07966e+08	6.67295e+08
Tenascin	P24821	TNC	[TENA_HUMAN]	1.06035e+08	6.42854e+08
Glyceraldehyde-3-phosphate dehydrogenase	P04406	GAPDH	[G3P_HUMAN]	4.20559e+09	6.36801e+08
Ferritin light chain	P02792	FTL	[FRIL_HUMAN]	5.26379e+10	6.18605e+08
Syntenin-1	O00560	SDCBP	[SDCB1_HUMAN]	5.92825e+08	6.12818e+08
Putative 60S ribosomal protein L13a protein RPL13AP3	Q6NVV1	RPL13AP3	[R13P3_HUMAN]		5.51272e+08
Single-stranded DNA-binding protein, mitochondrial	Q04837	SSBP1	[SSBP_HUMAN]	3.07433e+07	5.42805e+08
Tubulin beta-4A chain	P04350	TUBB4A	[TBB4A_HUMAN]		5.33575e+08
X-ray repair cross-complementing protein 6	P12956	XRCC6	[XRCC6_HUMAN]	3.25873e+08	5.07746e+08
60S ribosomal protein L35	F2Z388	RPL35	[F2Z388_HUMAN]		4.99871e+08
Nucleophosmin	P06748	NPM1	[NPM_HUMAN]	1.92008e+08	494404515
40S ribosomal protein S3	P23396	RPS3	[RS3_HUMAN]	7.42987e+08	4.8452e+08
60S ribosomal protein L18	Q07020	RPL18	[RL18_HUMAN]		4.80701e+08
Heterogeneous nuclear ribonucleoproteins C1/C2 (Fragment)	G3V4W0	HNRNPC	[G3V4W0_HUMAN]	4.82841e+08	471573489
Core histone macro-H2A.2	Q9P0M6	H2AFY2	[H2AW_HUMAN]	9.08979e+07	4.66493e+08
CXXC finger 1 (PHD domain), isoform CRA_c	K7EQ21	CXXC1	[K7EQ21_HUMAN]		465967948
60S ribosomal protein L4	P36578	RPL4	[RL4_HUMAN]	7.46155e+08	441580411
Elongation factor 2	P13639	EEF2	[EF2_HUMAN]	1.67694e+09	4.40574e+08
Nuclease-sensitive element-binding protein 1	P67809	YBX1	[YBOX1_HUMAN]	1.56683e+08	4.31563e+08
Tubulin beta-8 chain	Q3ZCM7	TUBB8	[TBB8_HUMAN]		4.31109e+08
Ribosomal protein L19	J3QR09	RPL19	[J3QR09_HUMAN]	81424419	4.29167e+08
Cochlin (Fragment)	H0YJW4	COCH	[H0YJW4_HUMAN]	5.50654e+07	4.28086e+08
Syndecan-2 (Fragment)	E5RJB8	SDC2	[E5RJB8_HUMAN]	4.58372e+07	4.16282e+08
40S ribosomal protein S25	P62851	RPS25	[RS25_HUMAN]	645934269	3.97843e+08
60S ribosomal protein L17 (Fragment)	A0A087WXM6	RPL17	[A0A087WXM6_HUMAN]	2.92861e+08	3.87746e+08
X-ray repair cross-complementing protein 5	P13010	XRCC5	[XRCC5_HUMAN]	2.98834e+08	3.77194e+08
Core histone macro-H2A.1	O75367	H2AFY	[H2AY_HUMAN]	7.35631e+07	3.68496e+08
60S ribosomal protein L7a	P62424	RPL7A	[RL7A_HUMAN]	4.26955e+08	3.66235e+08
Elongation factor 1-gamma	P26641	EEF1G	[EF1G_HUMAN]	1348851589	3.63722e+08
Fructose-bisphosphate aldolase	H3BQN4	ALDOA	[H3BQN4_HUMAN]		3.56359e+08
60S ribosomal protein L6	Q02878	RPL6	[RL6_HUMAN]	6.88193e+08	3.45196e+08
Endoplasmin	P14625	HSP90B1	[ENPL_HUMAN]	1.85934e+09	3.38547e+08
Phosphoglycerate mutase 1	P18669	PGAM1	[PGAM1_HUMAN]	2.89511e+08	3.34456e+08
60S ribosomal protein L34	P49207	RPL34	[RL34_HUMAN]		333530893
Alpha-enolase	P06733	ENO1	[ENOA_HUMAN]	9.81393e+08	3.2737e+08
Proteasome subunit alpha type-6	P60900	PSMA6	[PSA6_HUMAN]	1.72446e+09	3.26851e+08
40S ribosomal protein S23	P62266	RPS23	[RS23_HUMAN]	5.72642e+08	325750261
Syndecan-1	E9PHH3	SDC1	[E9PHH3_HUMAN]		3.1637e+08
Protein kish-A	Q8TBQ9	TMEM167A	[KISHA_HUMAN]	242179912	314235974
Proteasome subunit beta type-4	P28070	PSMB4	[PSB4_HUMAN]	8.48806e+08	3.1387e+08
40S ribosomal protein S8	Q5JR95	RPS8	[Q5JR95_HUMAN]	3.81877e+08	3.1344e+08
Eukaryotic translation initiation factor 3 subunit B	P55884	EIF3B	[EIF3B_HUMAN]	6.92895e+08	3.11423e+08
Tetraspanin	A6NNI4	CD9	[A6NNI4_HUMAN]	9.31798e+07	3.11108e+08
Interleukin enhancer-binding factor 2	B4DY09	ILF2	[B4DY09_HUMAN]	1.1374e+09	3.01702e+08
Clathrin heavy chain 1	Q00610	CLTC	[CLH1_HUMAN]	6.61075e+08	2.99234e+08
60S ribosomal protein L8	G3V1A1	RPL8	[G3V1A1_HUMAN]		2.99198e+08
Reticulon	F8W914	RTN4	[F8W914_HUMAN]	4.02758e+08	2.93944e+08
60S ribosomal protein L21	G3V1B3	RPL21	[G3V1B3_HUMAN]	4.51176e+08	2.86163e+08
Ribosomal protein L15 (Fragment)	E7EQV9	RPL15	[E7EQV9_HUMAN]	3.09986e+08	2.84678e+08
Immunoglobulin superfamily member 8	Q969P0	IGSF8	[IGSF8_HUMAN]	1.82525e+08	2.83755e+08
Uncharacterized protein (Fragment)	H3BN98	Uncharacterized protein (Fragment) OS=Homo sapiens	[H3BN98_HUMAN]		2.83527e+08
Reticulon-4	Q9NQC3	RTN4	[RTN4_HUMAN]		2.81227e+08
40S ribosomal protein S15a	I3L3P7	RPS15A	[I3L3P7_HUMAN]	1.95592e+08	2.77254e+08
Eukaryotic translation initiation factor 3 subunit D (Fragment)	B0QYA4	EIF3D	[B0QYA4_HUMAN]	3.57314e+08	261423271
Proteasome subunit alpha type-1	P25786	PSMA1	[PSA1_HUMAN]	1.79506e+09	2.60057e+08
40S ribosomal protein S16	M0R210	RPS16	[M0R210_HUMAN]	2.92828e+08	2.56384e+08
14-3-3 protein epsilon	P62258	YWHAE	[1433E_HUMAN]	5.2416e+08	2.51439e+08
Synaptophysin-like protein 1	Q16563	SYPL1	[SYPL1_HUMAN]	5.68862e+07	2.42069e+08
Proteasome subunit alpha type (Fragment)	H0YMI6	PSMA4	[H0YMI6_HUMAN]		2.41318e+08
40S ribosomal protein S18	P62269	RPS18	[RS18_HUMAN]	853568038	2.33687e+08
Proteasome subunit alpha type-3	P25788	PSMA3	[PSA3_HUMAN]	1.01839e+09	2.29179e+08
Annexin A11	P50995	ANXA11	[ANX11_HUMAN]	1.01487e+08	2.26346e+08
Transitional endoplasmic reticulum ATPase	P55072	VCP	[TERA_HUMAN]	5.49572e+08	2.2484e+08
40S ribosomal protein S5	M0QZN2	RPS5	[M0QZN2_HUMAN]	651220808	220656856
60S ribosomal protein L29	P47914	RPL29	[RL29_HUMAN]	208775920	220552827
40S ribosomal protein S4, X isoform	P62701	RPS4X	[RS4X_HUMAN]	3.66147e+08	2.19717e+08
Alpha-centractin	R4GMT0	ACTR1A	[R4GMT0_HUMAN]	6.12209e+07	2.18293e+08
Phosphoglycerate kinase 1	P00558	PGK1	[PGK1_HUMAN]	1.02226e+09	2.16636e+08
High mobility group protein HMG-I/HMG-Y	P17096	HMGA1	[HMGA1_HUMAN]	8.61295e+07	2.12127e+08
60S ribosomal protein L23 (Fragment)	C9JD32	RPL23	[C9JD32_HUMAN]	2.12289e+08	209864786
Receptor expression-enhancing protein 6	Q96HR9	REEP6	[REEP6_HUMAN]	1.28154e+08	2.09759e+08
CD63 antigen (Fragment)	F8VNT9	CD63	[F8VNT9_HUMAN]	7.61978e+07	206635318
T-complex protein 1 subunit alpha	P17987	TCP1	[TCPA_HUMAN]	1.16506e+09	2.05385e+08
Y-box-binding protein 3	P16989	YBX3	[YBOX3_HUMAN]		2.02932e+08
Neutral alpha-glucosidase AB	Q14697	GANAB	[GANAB_HUMAN]	2.21489e+08	2.01014e+08
Vesicular integral-membrane protein VIP36	D6RBV2	LMAN2	[D6RBV2_HUMAN]		2.00247e+08
Proteasome subunit alpha type-5	P28066	PSMA5	[PSA5_HUMAN]	1.9313e+09	1.98008e+08
60S ribosomal protein L22 (Fragment)	K7EJT5	RPL22	[K7EJT5_HUMAN]	1.81954e+08	1.92889e+08
Epoxide hydrolase 1	P07099	EPHX1	[HYEP_HUMAN]	171419954	1.92685e+08
Transmembrane emp24 domain-containing protein 9	Q9BVK6	TMED9	[TMED9_HUMAN]	4.47674e+07	1.88645e+08
Pyruvate kinase	B4DNK4	PKM	[B4DNK4_HUMAN]		1.88635e+08
14-3-3 protein zeta/delta	P63104	YWHAZ	[1433Z_HUMAN]	3.58875e+08	1.8825e+08
T-complex protein 1 subunit theta	P50990	CCT8	[TCPQ_HUMAN]	9.87075e+08	1.84148e+08
Spliceosome RNA helicase DDX39B	Q5STU3	DDX39B	[Q5STU3_HUMAN]		1.83758e+08
ATP-dependent RNA helicase DDX39A	O00148	DDX39A	[DX39A_HUMAN]	5.66189e+08	1.83758e+08
Matrin-3	D6REM6	MATR3	[D6REM6_HUMAN]	9.17004e+07	1.81337e+08
26S proteasome non-ATPase regulatory subunit 2	Q13200	PSMD2	[PSMD2_HUMAN]	4.37115e+08	1.79944e+08
14-3-3 protein theta	P27348	YWHAQ	[1433T_HUMAN]	3.91842e+08	1.79668e+08
T-complex protein 1 subunit gamma	B4DUR8	CCT3	[B4DUR8_HUMAN]	1.28431e+09	1.78923e+08
Ubiquitin-like modifier-activating enzyme 1	P22314	UBA1	[UBA1_HUMAN]	6.60903e+08	177074243
L-lactate dehydrogenase A chain	P00338	LDHA	[LDHA_HUMAN]	6.83169e+08	1.73231e+08
40S ribosomal protein S9	P46781	RPS9	[RS9_HUMAN]	7.20517e+08	1.7266e+08
Annexin A2	P07355	ANXA2	[ANXA2_HUMAN]		172146410
Cation-dependent mannose-6-phosphate receptor	P20645	M6PR	[MPRD_HUMAN]	4.30614e+07	1.70662e+08
60S ribosomal protein L26 (Fragment)	J3KTJ8	RPL26	[J3KTJ8_HUMAN]	1.46616e+08	1.70274e+08
Proteasome subunit alpha type-7	O14818	PSMA7	[PSA7_HUMAN]	2.41264e+09	1.69861e+08
Protein cornichon homolog 4	A6NLH6	CNIH4	[A6NLH6_HUMAN]	2.26864e+07	1.69082e+08
60S ribosomal protein L13	P26373	RPL13	[RL13_HUMAN]		1.69034e+08
14-3-3 protein gamma	P61981	YWHAG	[1433G_HUMAN]	3.61493e+08	1.68594e+08
Small nuclear ribonucleoprotein Sm D3	P62318	SNRPD3	[SMD3_HUMAN]	6.7522e+08	168311567
14-3-3 protein beta/alpha	P31946	YWHAB	[1433B_HUMAN]	3.17419e+08	1.65414e+08
40S ribosomal protein S14 (Fragment)	H0YB22	RPS14	[H0YB22_HUMAN]		1.64659e+08
Adenosylhomocysteinase	P23526	AHCY	[SAHH_HUMAN]	7.3401e+08	1.62639e+08
40S ribosomal protein S13	J3KMX5	RPS13	[J3KMX5_HUMAN]	1.52752e+08	1.60143e+08
60S acidic ribosomal protein P2	P05387	RPLP2	[RLA2_HUMAN]	4.54606e+08	1.59798e+08
Small nuclear ribonucleoprotein Sm D1	J3QLI9	SNRPD1	[J3QLI9_HUMAN]		1.57805e+08
Eukaryotic translation initiation factor 3 subunit C	Q99613	EIF3C	[EIF3C_HUMAN]	1.73944e+08	1.57771e+08
Annexin A6	P08133	ANXA6	[ANXA6_HUMAN]	1.05352e+08	1.56406e+08
Annexin	E5RK69	ANXA6	[E5RK69_HUMAN]		1.56406e+08
Cation-independent mannose-6-phosphate receptor	P11717	IGF2R	[MPRI_HUMAN]	6.07168e+07	1.55698e+08
Transcriptional activator protein Pur-alpha	Q00577	PURA	[PURA_HUMAN]		1.55653e+08
60S acidic ribosomal protein P0	P05388	RPLP0	[RLA0_HUMAN]	1.11716e+09	1.54144e+08
Tetraspanin	E9PMR4	CD151	[E9PMR4_HUMAN]	1.90418e+08	153996837
DNA damage-binding protein 1	Q16531	DDB1	[DDB1_HUMAN]	4.73689e+08	153380990
Exportin-1	O14980	XPO1	[XPO1_HUMAN]	341847130	1.53066e+08
Protein Z-dependent protease inhibitor	Q9UK55	SERPINA10	[ZPI_HUMAN]		1.4945e+08
Fatty acid synthase	P49327	FASN	[FAS_HUMAN]	5.48462e+08	1.49178e+08
RuvB-like 2	Q9Y230	RUVBL2	[RUVB2_HUMAN]	3.13011e+08	1.47807e+08
Aspartate--tRNA ligase, cytoplasmic	P14868	DARS	[SYDC_HUMAN]	4.94839e+08	1.45149e+08
Trypsin-3 (Fragment)	B1AN99	PRSS3	[B1AN99_HUMAN]	8.89087e+08	143770906
Fructose-bisphosphate aldolase C (Fragment)	K7EKH5	ALDOC	[K7EKH5_HUMAN]		1.43761e+08
Isoleucine--tRNA ligase, cytoplasmic	J3KR24	IARS	[J3KR24_HUMAN]		1.43184e+08
Proteasome subunit alpha type-2	P25787	PSMA2	[PSA2_HUMAN]	1.2152e+09	1.42232e+08
Early endosome antigen 1	Q15075	EEA1	[EEA1_HUMAN]	38714913	1.42127e+08
Brain acid soluble protein 1	P80723	BASP1	[BASP1_HUMAN]	1.6746e+08	1.42109e+08
Exportin-2	P55060	CSE1L	[XPO2_HUMAN]	4.5455e+08	1.41725e+08
Basigin	A0A087WUV8	BSG	[A0A087WUV8_HUMAN]	1.61236e+08	141497504
Tetraspanin-3	H0YKJ9	TSPAN3	[H0YKJ9_HUMAN]	3.01382e+08	1.38884e+08
26S proteasome non-ATPase regulatory subunit 14	O00487	PSMD14	[PSDE_HUMAN]	3.11829e+08	1.35565e+08
Histone-binding protein RBBP7	E9PC52	RBBP7	[E9PC52_HUMAN]	1.04509e+08	1.35134e+08
Vesicle-associated membrane protein 2	K7ENK9	VAMP2	[K7ENK9_HUMAN]		1.34124e+08
Creatine kinase B-type	P12277	CKB	[KCRB_HUMAN]	2.58993e+08	1.33688e+08
NADH-cytochrome b5 reductase 3	P00387	CYB5R3	[NB5R3_HUMAN]	1.24747e+08	1.33191e+08
ATP-citrate synthase	P53396	ACLY	[ACLY_HUMAN]	6.41986e+08	1.33118e+08
T-complex protein 1 subunit zeta	P40227	CCT6A	[TCPZ_HUMAN]	8.80756e+08	1.32473e+08
Activated RNA polymerase II transcriptional coactivator p15	P53999	SUB1	[TCP4_HUMAN]	6.07602e+07	1.31699e+08
Farnesyl pyrophosphate synthase	P14324	FDPS	[FPPS_HUMAN]	3.77708e+07	1.2783e+08
Nuclear mitotic apparatus protein 1	Q14980	NUMA1	[NUMA1_HUMAN]	3.89002e+07	1.25026e+08
Laminin subunit gamma-1	P11047	LAMC1	[LAMC1_HUMAN]	1.86607e+07	1.24048e+08
Protein ERGIC-53	P49257	LMAN1	[LMAN1_HUMAN]	8.98648e+07	1.21724e+08
T-complex protein 1 subunit delta	P50991	CCT4	[TCPD_HUMAN]	1.03115e+09	1.20125e+08
RuvB-like 1	Q9Y265	RUVBL1	[RUVB1_HUMAN]	5.03559e+08	1.19093e+08
CAD protein	F8VPD4	CAD	[F8VPD4_HUMAN]	3.35455e+08	1.17099e+08
Proteasome subunit beta type-2	A0A087WVV1	PSMB2	[A0A087WVV1_HUMAN]		1.16927e+08
Prenylated Rab acceptor protein 1 (Fragment)	M0QXH1	RABAC1	[M0QXH1_HUMAN]	2.52871e+07	1.16349e+08
Nucleoside diphosphate kinase A	P15531	NME1	[NDKA_HUMAN]		1.15195e+08
Enolase	F5H0C8	ENO2	[F5H0C8_HUMAN]	3.89811e+08	114703505
Nucleoside diphosphate kinase B	J3KPD9	NME2	[J3KPD9_HUMAN]		1.13666e+08
Neutral amino acid transporter B(0)	Q15758	SLC1A5	[AAAT_HUMAN]	215182087	1.12138e+08
Carboxypeptidase D	O75976	CPD	[CBPD_HUMAN]	3.60422e+07	1.11672e+08
14-3-3 protein eta	Q04917	YWHAH	[1433F_HUMAN]	2.88512e+08	1.10834e+08
26S proteasome non-ATPase regulatory subunit 6	Q15008	PSMD6	[PSMD6_HUMAN]	4.71679e+08	1.10679e+08
60S ribosomal protein L3	P39023	RPL3	[RL3_HUMAN]	1.74933e+08	1.08694e+08
40S ribosomal protein S10	P46783	RPS10	[RS10_HUMAN]	1.01198e+08	1.08277e+08
Eukaryotic initiation factor 4A-I	P60842	EIF4A1	[IF4A1_HUMAN]	7.70462e+08	1.06597e+08
Eukaryotic initiation factor 4A-II	E7EQG2	EIF4A2	[E7EQG2_HUMAN]	5.27856e+08	1.06597e+08
DNA-dependent protein kinase catalytic subunit	P78527	PRKDC	[PRKDC_HUMAN]	1.60706e+08	1.06569e+08
6-phosphogluconate dehydrogenase, decarboxylating (Fragment)	K7EMN2	PGD	[K7EMN2_HUMAN]		1.05855e+08
Nuclear ubiquitous casein and cyclin-dependent kinase substrate 1	Q9H1E3	NUCKS1	[NUCKS_HUMAN]	4.42996e+07	1.05116e+08
Plastin-3	A0A0A0MSQ0	PLS3	[A0A0A0MSQ0_HUMAN]	3.58393e+08	1.03861e+08
Transcription intermediary factor 1-beta	Q13263	TRIM28	[TIF1B_HUMAN]	1.67914e+08	1.03802e+08
40S ribosomal protein S27	Q5T4L4	RPS27	[Q5T4L4_HUMAN]	8.84752e+07	1.03229e+08
T-complex protein 1 subunit beta	P78371	CCT2	[TCPB_HUMAN]	1074621593	1.03182e+08
T-complex protein 1 subunit epsilon	E7ENZ3	CCT5	[E7ENZ3_HUMAN]		1.02351e+08
60S ribosomal protein L31 (Fragment)	H7C2W9	RPL31	[H7C2W9_HUMAN]	2.9488e+07	1.0231e+08
Eukaryotic translation initiation factor 3 subunit M	Q7L2H7	EIF3M	[EIF3M_HUMAN]	1.72704e+08	1.01784e+08
60S acidic ribosomal protein P1	P05386	RPLP1	[RLA1_HUMAN]	268728980	100464844
Poly [ADP-ribose] polymerase 1	P09874	PARP1	[PARP1_HUMAN]	1.11304e+08	1.00093e+08
Importin subunit beta-1	Q14974	KPNB1	[IMB1_HUMAN]	1.16057e+09	99434215
Rab GDP dissociation inhibitor beta (Fragment)	Q5SX91	GDI2	[Q5SX91_HUMAN]		9.90805e+07
Syndecan-4	P31431	SDC4	[SDC4_HUMAN]		9.90233e+07
BRO1 domain-containing protein BROX	Q5VW32	BROX	[BROX_HUMAN]	84845646	9.8776e+07
Clusterin	P10909	CLU	[CLUS_HUMAN]	2.8918e+08	9.76277e+07
26S proteasome non-ATPase regulatory subunit 7	P51665	PSMD7	[PSMD7_HUMAN]	1.84801e+08	9.72063e+07
Protein YIF1B	K7EPQ7	YIF1B	[K7EPQ7_HUMAN]	1.25274e+08	95797881
Transmembrane protein 33 (Fragment)	D6RAA6	TMEM33	[D6RAA6_HUMAN]	183289314	9.48529e+07
Arrestin domain-containing protein 1	F2Z3I4	ARRDC1	[F2Z3I4_HUMAN]		9.35797e+07
Receptor expression-enhancing protein 5	Q00765	REEP5	[REEP5_HUMAN]	3.65164e+08	93452346
Synaptogyrin-1	B5MCD7	SYNGR1	[B5MCD7_HUMAN]	5.26868e+07	92717342
Nucleosome assembly protein 1-like 1 (Fragment)	H0YHC3	NAP1L1	[H0YHC3_HUMAN]		9.26977e+07
60S ribosomal protein L11 (Fragment)	Q5VVC9	RPL11	[Q5VVC9_HUMAN]	1.67695e+08	92369880
Hsc70-interacting protein (Fragment)	H7C3I1	ST13	[H7C3I1_HUMAN]		9.13589e+07
Glycogen phosphorylase, muscle form	P11217	PYGM	[PYGM_HUMAN]	7.77092e+07	9.1283e+07
Plastin-2	P13796	LCP1	[PLSL_HUMAN]	2.24278e+08	9.11985e+07
Secretory carrier-associated membrane protein 1	A0A087WXB0	SCAMP1	[A0A087WXB0_HUMAN]		9.03443e+07
Ankyrin repeat domain-containing protein 30A	R4GNA2	ANKRD30A	[R4GNA2_HUMAN]	1.43427e+08	9.00607e+07
Heterogeneous nuclear ribonucleoprotein K (Fragment)	Q5T6W2	HNRNPK	[Q5T6W2_HUMAN]		8.96803e+07
40S ribosomal protein S24	E7ETK0	RPS24	[E7ETK0_HUMAN]	2.52417e+08	89592977
Glutathione S-transferase omega-1 (Fragment)	Q5TA02	GSTO1	[Q5TA02_HUMAN]	110868780	8.93789e+07
Eukaryotic translation initiation factor 3 subunit A	Q14152	EIF3A	[EIF3A_HUMAN]	3.29707e+08	8.93317e+07
Alpha-actinin-4	O43707	ACTN4	[ACTN4_HUMAN]	6.13721e+07	8.86492e+07
Vacuolar protein sorting-associated protein 28 homolog (Fragment)	E9PQR7	VPS28	[E9PQR7_HUMAN]	79769059	88139048
Noelin-2	K7ELC6	OLFM2	[K7ELC6_HUMAN]		8.78431e+07
Eukaryotic translation initiation factor 3 subunit I	Q13347	EIF3I	[EIF3I_HUMAN]	4.35933e+08	8.74712e+07
Vesicle transport protein SFT2A	Q8WV19	SFT2D1	[SFT2A_HUMAN]		8.69876e+07
Proteasome subunit beta type-3	A0A087WXQ8	PSMB3	[A0A087WXQ8_HUMAN]		86944758
Proteasome subunit beta type-6 (Fragment)	I3L3X7	PSMB6	[I3L3X7_HUMAN]		8.6893e+07
Sodium/potassium-transporting ATPase subunit alpha-1	P05023	ATP1A1	[AT1A1_HUMAN]	7.37844e+07	8.67657e+07
V-type proton ATPase 16 kDa proteolipid subunit	P27449	ATP6V0C	[VATL_HUMAN]	41431428	8.64187e+07
Nidogen-1	P14543	NID1	[NID1_HUMAN]	5.05856e+07	8.61838e+07
Interleukin enhancer-binding factor 3	Q12906	ILF3	[ILF3_HUMAN]	3.56041e+08	8.58463e+07
40S ribosomal protein S7	B5MCP9	RPS7	[B5MCP9_HUMAN]	1.97488e+08	8.57276e+07
Sterol-4-alpha-carboxylate 3-dehydrogenase, decarboxylating	Q15738	NSDHL	[NSDHL_HUMAN]	7.36523e+07	8.53192e+07
Laminin subunit alpha-5	O15230	LAMA5	[LAMA5_HUMAN]		8.4765e+07
CDGSH iron-sulfur domain-containing protein 2	I3L1N9	CISD2	[I3L1N9_HUMAN]	50712180	8.39674e+07
ADP-ribosylation factor 4 (Fragment)	C9JPM4	ARF4	[C9JPM4_HUMAN]	6.55115e+07	8.37402e+07
Lysosome-associated membrane glycoprotein 2	P13473	LAMP2	[LAMP2_HUMAN]	3.66834e+07	8.35858e+07
Secretory carrier-associated membrane protein 3	O14828	SCAMP3	[SCAM3_HUMAN]	1.32588e+08	8.29016e+07
Programmed cell death protein 6 (Fragment)	H0Y9X3	PDCD6	[H0Y9X3_HUMAN]		82489741
Ras-related protein Rab-1B	Q9H0U4	RAB1B	[RAB1B_HUMAN]		8.2228e+07
Transmembrane protein 109	Q9BVC6	TMEM109	[TM109_HUMAN]	5.12292e+07	80996422
Heterogeneous nuclear ribonucleoprotein D0 (Fragment)	H0YA96	HNRNPD	[H0YA96_HUMAN]		8.04812e+07
GTP-binding nuclear protein Ran (Fragment)	F5H018	RAN	[F5H018_HUMAN]		7.87846e+07
40S ribosomal protein S20	E5RIP1	RPS20	[E5RIP1_HUMAN]	1339281537	78115952
Peroxiredoxin-1	A0A0A0MRQ5	PRDX1	[A0A0A0MRQ5_HUMAN]		7.80205e+07
Transmembrane 9 superfamily member 3 (Fragment)	Q5TB53	TM9SF3	[Q5TB53_HUMAN]	3.09941e+07	7.73792e+07
Vesicle-trafficking protein SEC22b	O75396	SEC22B	[SC22B_HUMAN]	5.57548e+07	7.58604e+07
Dermcidin	P81605	DCD	[DCD_HUMAN]	40881159	75325641
V-type proton ATPase subunit d 1	P61421	ATP6V0D1	[VA0D1_HUMAN]		7.52103e+07
26S proteasome non-ATPase regulatory subunit 11	O00231	PSMD11	[PSD11_HUMAN]	4.22371e+08	7.49406e+07
40S ribosomal protein SA (Fragment)	C9J9K3	RPSA	[C9J9K3_HUMAN]	210243830	7.3905e+07
Annexin A7	P20073	ANXA7	[ANXA7_HUMAN]	1.42924e+08	7.35892e+07
T-complex protein 1 subunit eta	Q99832	CCT7	[TCPH_HUMAN]	1.16125e+09	7.31352e+07
Hydroxymethylglutaryl-CoA synthase, cytoplasmic	Q01581	HMGCS1	[HMCS1_HUMAN]	1.55885e+08	7.30691e+07
CTP synthase 1	P17812	CTPS1	[PYRG1_HUMAN]	1.23793e+08	7.24909e+07
Cytoplasmic dynein 1 heavy chain 1	Q14204	DYNC1H1	[DYHC1_HUMAN]	3.70852e+08	7.22058e+07
Probable ATP-dependent RNA helicase DDX17	Q92841	DDX17	[DDX17_HUMAN]	1.27826e+08	7.2055e+07
Glypican-1	P35052	GPC1	[GPC1_HUMAN]		7.13953e+07
Cullin-associated NEDD8-dissociated protein 1	Q86VP6	CAND1	[CAND1_HUMAN]	5.83996e+08	7.12685e+07
Peptidyl-prolyl cis-trans isomerase	F8WE65	PPIA	[F8WE65_HUMAN]	1.97906e+08	7.11265e+07
Eukaryotic translation initiation factor 5A (Fragment)	I3L397	EIF5A	[I3L397_HUMAN]	5.00796e+07	7.07661e+07
Chondroitin sulfate proteoglycan 4	Q6UVK1	CSPG4	[CSPG4_HUMAN]	1.21609e+07	7.0154e+07
Annexin A5	P08758	ANXA5	[ANXA5_HUMAN]	3.65592e+08	7.0089e+07
Arginine--tRNA ligase, cytoplasmic	P54136	RARS	[SYRC_HUMAN]	2.92932e+08	6.9972e+07
Choline transporter-like protein 2	Q8IWA5	SLC44A2	[CTL2_HUMAN]	31800489	6.99339e+07
Eukaryotic translation initiation factor 3 subunit K	K7ES31	EIF3K	[K7ES31_HUMAN]	2.48254e+07	6.86174e+07
Elongation factor 1-delta	E9PMW7	EEF1D	[E9PMW7_HUMAN]		6.83307e+07
Golgi transport 1 homolog B (S. cerevisiae), isoform CRA_c	G3V1U5	GOLT1B	[G3V1U5_HUMAN]	54450446	6.77968e+07
Proteasome subunit beta type-1	P20618	PSMB1	[PSB1_HUMAN]	1.50261e+09	6.74709e+07
26S proteasome non-ATPase regulatory subunit 13	J3KNQ3	PSMD13	[J3KNQ3_HUMAN]	2.65637e+08	66991610
Membrane-associated progesterone receptor component 1	O00264	PGRMC1	[PGRC1_HUMAN]	2.54211e+07	6.69705e+07
Eukaryotic translation initiation factor 3 subunit L	B0QY90	EIF3L	[B0QY90_HUMAN]		6.66324e+07
Vesicle-associated membrane protein 7	P51809	VAMP7	[VAMP7_HUMAN]	5.14115e+07	6.63532e+07
Guanine nucleotide-binding protein G(k) subunit alpha	P08754	GNAI3	[GNAI3_HUMAN]	8.69939e+07	6.58969e+07
Eukaryotic initiation factor 4A-III	P38919	EIF4A3	[IF4A3_HUMAN]	9.48493e+07	6.55091e+07
40S ribosomal protein S3a (Fragment)	H0Y8L7	RPS3A	[H0Y8L7_HUMAN]		6.53434e+07
Eukaryotic translation initiation factor 3 subunit H	A0A087WZK9	EIF3H	[A0A087WZK9_HUMAN]		6.511e+07
Ras-related protein Rab-5C	P51148	RAB5C	[RAB5C_HUMAN]	1.84449e+08	6.50184e+07
Basement membrane-specific heparan sulfate proteoglycan core protein	P98160	HSPG2	[PGBM_HUMAN]		6.47288e+07
Glutathione S-transferase P	P09211	GSTP1	[GSTP1_HUMAN]	1.71327e+08	6.45618e+07
Lysosome-associated membrane glycoprotein 1	P11279	LAMP1	[LAMP1_HUMAN]		6.43595e+07
Annexin A4	P09525	ANXA4	[ANXA4_HUMAN]		6.34331e+07
Guanine nucleotide-binding protein G(s) subunit alpha isoforms short	P63092	GNAS	[GNAS2_HUMAN]	9.39032e+07	6.32124e+07
Annexin	D6RA82	ANXA3	[D6RA82_HUMAN]	5.16602e+07	6.29849e+07
Tumor susceptibility gene 101 protein	F5H442	TSG101	[F5H442_HUMAN]	5.68887e+07	62910861
Myristoylated alanine-rich C-kinase substrate	A0A087WZH7	MARCKS	[A0A087WZH7_HUMAN]	9.99082e+07	6.18036e+07
Lysyl oxidase homolog 2	Q9Y4K0	LOXL2	[LOXL2_HUMAN]		6.16224e+07
Small integral membrane protein 7	M0R0R3	SMIM7	[M0R0R3_HUMAN]	23470219	6.16078e+07
ELAV-like protein 1	Q15717	ELAVL1	[ELAV1_HUMAN]	101466331	61382725
Transgelin-2 (Fragment)	X6RJP6	TAGLN2	[X6RJP6_HUMAN]		61268538
Platelet-activating factor acetylhydrolase IB subunit beta (Fragment)	J3KNE3	PAFAH1B2	[J3KNE3_HUMAN]		6.03657e+07
Bifunctional purine biosynthesis protein PURH	P31939	ATIC	[PUR9_HUMAN]	1.44914e+08	60248587
PRA1 family protein 3	O75915	ARL6IP5	[PRAF3_HUMAN]	3.06371e+07	6.00594e+07
Hornerin	Q86YZ3	HRNR	[HORN_HUMAN]	1.06087e+08	5.99769e+07
ADP-ribosylation factor 3	P61204	ARF3	[ARF3_HUMAN]	9.47241e+07	5.97746e+07
Spectrin beta chain, non-erythrocytic 1	Q01082	SPTBN1	[SPTB2_HUMAN]	6.86849e+07	5.96822e+07
Elongation factor 1-beta	F8WF65	EEF1B2	[F8WF65_HUMAN]		59431562
COP9 signalosome complex subunit 2 (Fragment)	H0YMC2	COPS2	[H0YMC2_HUMAN]		5.924e+07
60 kDa SS-A/Ro ribonucleoprotein	P10155	TROVE2	[RO60_HUMAN]	5.28227e+07	5.89974e+07
Interferon-induced transmembrane protein 2 (Fragment)	H7BYV1	IFITM2	[H7BYV1_HUMAN]		5.89615e+07
Transmembrane emp24 domain-containing protein 10	P49755	TMED10	[TMEDA_HUMAN]	1.52055e+08	5.86505e+07
Collagen alpha-1(XVIII) chain	P39060	COL18A1	[COIA1_HUMAN]	2.41683e+07	5.85306e+07
Uncharacterized protein (Fragment)	M0QYT0	Uncharacterized protein (Fragment) OS=Homo sapiens	[M0QYT0_HUMAN]		5.8518e+07
Protein NDRG1	Q92597	NDRG1	[NDRG1_HUMAN]	1.81395e+08	5.85058e+07
Protein shisa-2 homolog	Q6UWI4	SHISA2	[SHSA2_HUMAN]		5.80135e+07
Small nuclear ribonucleoprotein Sm D2	K7ERG4	SNRPD2	[K7ERG4_HUMAN]		5.74256e+07
Transforming protein RhoA	C9JRM1	RHOA	[C9JRM1_HUMAN]		5.74179e+07
Ras-related protein Rab-11B (Fragment)	M0R377	RAB11B	[M0R377_HUMAN]		5.59944e+07
Alpha-actinin-1	P12814	ACTN1	[ACTN1_HUMAN]		5.59242e+07
Probable ubiquitin carboxyl-terminal hydrolase FAF-X	Q93008	USP9X	[USP9X_HUMAN]	1.13545e+08	5.56025e+07
EGF-like repeat and discoidin I-like domain-containing protein 3	O43854	EDIL3	[EDIL3_HUMAN]		5.54481e+07
Vesicle-associated membrane protein 8	Q9BV40	VAMP8	[VAMP8_HUMAN]		5.5442e+07
Vimentin	B0YJC4	VIM	[B0YJC4_HUMAN]	1.37924e+08	5.53559e+07
Immediate early response 3-interacting protein 1	Q9Y5U9	IER3IP1	[IR3IP_HUMAN]		5.53126e+07
Integrin beta-1	P05556	ITGB1	[ITB1_HUMAN]		5.51696e+07
Cytochrome b5 type B	H3BUX2	CYB5B	[H3BUX2_HUMAN]		54669039
Platelet-activating factor acetylhydrolase IB subunit gamma (Fragment)	M0R389	PAFAH1B3	[M0R389_HUMAN]	5.44347e+07	54400832
Eukaryotic translation initiation factor 3 subunit F	O00303	EIF3F	[EIF3F_HUMAN]	3.44916e+08	5.44e+07
26S proteasome non-ATPase regulatory subunit 1	A0A087WW66	PSMD1	[A0A087WW66_HUMAN]	248136191	5.38647e+07
Eukaryotic translation initiation factor 4 gamma 1	E7EX73	EIF4G1	[E7EX73_HUMAN]	1.47262e+08	5.35844e+07
Glypican-4	O75487	GPC4	[GPC4_HUMAN]	2.72253e+07	5.323e+07
Histone deacetylase 2	Q92769	HDAC2	[HDAC2_HUMAN]	2.60044e+08	5.31988e+07
Bifunctional glutamate/proline--tRNA ligase	P07814	EPRS	[SYEP_HUMAN]	3.00259e+08	5.28589e+07
Endoplasmic reticulum-Golgi intermediate compartment protein 1	Q969X5	ERGIC1	[ERGI1_HUMAN]		5.22431e+07
Sn1-specific diacylglycerol lipase beta	E7ET49	DAGLB	[E7ET49_HUMAN]	6.0532e+07	5.19167e+07
Methionine--tRNA ligase, cytoplasmic	P56192	MARS	[SYMC_HUMAN]	1.21382e+08	5.17039e+07
26S protease regulatory subunit 4	P62191	PSMC1	[PRS4_HUMAN]	3.45057e+08	51592984
Choline transporter-like protein 1	Q8WWI5	SLC44A1	[CTL1_HUMAN]	3.39999e+07	5.14581e+07
Protein disulfide-isomerase	P07237	P4HB	[PDIA1_HUMAN]	1.70904e+08	5.13269e+07
B-cell receptor-associated protein 31	P51572	BCAP31	[BAP31_HUMAN]	1.09696e+08	5.09693e+07
Polypeptide N-acetylgalactosaminyltransferase 2	Q10471	GALNT2	[GALT2_HUMAN]	3.5234e+07	5.07133e+07
40S ribosomal protein S19	P39019	RPS19	[RS19_HUMAN]	3.4557e+07	5.02621e+07
Vinculin	P18206	VCL	[VINC_HUMAN]	9.26807e+07	5.01349e+07
Puromycin-sensitive aminopeptidase	E9PLK3	NPEPPS	[E9PLK3_HUMAN]	177041700	5.00738e+07
Ras-related protein Rab-6B (Fragment)	C9JU14	RAB6B	[C9JU14_HUMAN]		49512517
Serine-threonine kinase receptor-associated protein	Q9Y3F4	STRAP	[STRAP_HUMAN]	1.01024e+08	4.93572e+07
Syntaxin-12	Q86Y82	STX12	[STX12_HUMAN]	6.24186e+07	4.90449e+07
Importin-7	O95373	IPO7	[IPO7_HUMAN]	1.75785e+08	4.89357e+07
Structural maintenance of chromosomes protein 2	O95347	SMC2	[SMC2_HUMAN]	8.81678e+07	4.83995e+07
Exportin-7	Q9UIA9	XPO7	[XPO7_HUMAN]	8.36938e+07	4.79143e+07
Junctional adhesion molecule A	A0A087WY82	F11R	[A0A087WY82_HUMAN]		4.78234e+07
Laminin subunit beta-1	P07942	LAMB1	[LAMB1_HUMAN]	13667005	4.7415e+07
High mobility group protein B1	Q5T7C4	HMGB1	[Q5T7C4_HUMAN]	75695691	4.73044e+07
Uncharacterized protein C5orf42 (Fragment)	H0Y9I8	C5orf42	[H0Y9I8_HUMAN]		4.72997e+07
Splicing factor 3B subunit 3	Q15393	SF3B3	[SF3B3_HUMAN]	2.70632e+08	46908328
Sialic acid synthase (Fragment)	Q5TBR0	NANS	[Q5TBR0_HUMAN]		4.67391e+07
Aldose reductase	E9PCX2	AKR1B1	[E9PCX2_HUMAN]	7.77635e+07	4.64754e+07
Desmoplakin	P15924	DSP	[DESP_HUMAN]	2.64503e+07	4.62088e+07
26S protease regulatory subunit 6A	E9PM69	PSMC3	[E9PM69_HUMAN]	2.40776e+08	4.60996e+07
Syntaxin-7	O15400	STX7	[STX7_HUMAN]	8.26831e+07	4.56257e+07
Peptidyl-prolyl cis-trans isomerase FKBP4	Q02790	FKBP4	[FKBP4_HUMAN]	480343309	4.49933e+07
Cofilin-1 (Fragment)	E9PLJ3	CFL1	[E9PLJ3_HUMAN]	3.09775e+07	4.49261e+07
V-type proton ATPase subunit a	B7Z641	ATP6V0A1	[B7Z641_HUMAN]	2.80991e+07	44825849
Transmembrane emp24 domain-containing protein 1	K7EIN4	TMED1	[K7EIN4_HUMAN]	3.39675e+07	44571436
Niemann-Pick C1 protein (Fragment)	K7EQ23	NPC1	[K7EQ23_HUMAN]		4.45093e+07
Trifunctional purine biosynthetic protein adenosine-3	P22102	GART	[PUR2_HUMAN]	1.11318e+08	4.41532e+07
Low molecular weight phosphotyrosine protein phosphatase	F2Z2Q9	ACP1	[F2Z2Q9_HUMAN]		43708698
S-adenosylmethionine synthase isoform type-2	P31153	MAT2A	[METK2_HUMAN]	6.65268e+07	4.3651e+07
EMILIN-2	Q9BXX0	EMILIN2	[EMIL2_HUMAN]		4.36277e+07
Copine-7	Q9UBL6	CPNE7	[CPNE7_HUMAN]		4.34805e+07
Heterogeneous nuclear ribonucleoprotein U	Q00839	HNRNPU	[HNRPU_HUMAN]	4.74753e+07	4.31051e+07
Chloride intracellular channel protein 1	O00299	CLIC1	[CLIC1_HUMAN]	9.75296e+07	42907457
Vesicle-associated membrane protein-associated protein A	Q9P0L0	VAPA	[VAPA_HUMAN]	1.95649e+07	42253883
Proteasome subunit beta type-5	P28074	PSMB5	[PSB5_HUMAN]	1.42009e+09	4.20225e+07
Heat shock 70 kDa protein 4	A0A087WYC1	HSPA4	[A0A087WYC1_HUMAN]		4.19942e+07
COP9 signalosome complex subunit 4	Q9BT78	COPS4	[CSN4_HUMAN]	185610490	4.19748e+07
Spectrin alpha chain, non-erythrocytic 1	A0A0D9SF54	SPTAN1	[A0A0D9SF54_HUMAN]	5.19437e+07	4.15985e+07
Nuclear autoantigenic sperm protein (Fragment)	E9PRH9	NASP	[E9PRH9_HUMAN]		4.14371e+07
Acidic leucine-rich nuclear phosphoprotein 32 family member E (Fragment)	E9PPH5	ANP32E	[E9PPH5_HUMAN]		4.14079e+07
Proliferation-associated protein 2G4	Q9UQ80	PA2G4	[PA2G4_HUMAN]	4.21447e+08	4.12283e+07
Ras-related protein Rab-7a (Fragment)	C9J592	RAB7A	[C9J592_HUMAN]		4.12103e+07
High mobility group protein HMGI-C	P52926	HMGA2	[HMGA2_HUMAN]		4.11046e+07
Transmembrane emp24 domain-containing protein 5	Q9Y3A6	TMED5	[TMED5_HUMAN]	51112059	4.08369e+07
Protein TRAJ56 (Fragment)	A0A075B6Z2	TRAJ56	[A0A075B6Z2_HUMAN]	3.38134e+07	40783375
Heterogeneous nuclear ribonucleoprotein H (Fragment)	H0YB39	HNRNPH1	[H0YB39_HUMAN]	5.3309e+07	4.07246e+07
Collagen alpha-2(IV) chain	P08572	COL4A2	[CO4A2_HUMAN]		4.04222e+07
Solute carrier family 2, facilitated glucose transporter member 1	P11166	SLC2A1	[GTR1_HUMAN]	3.54107e+07	3.99933e+07
Guanine nucleotide-binding protein subunit beta-2-like 1 (Fragment)	H0YAF8	GNB2L1	[H0YAF8_HUMAN]	2.62298e+08	3.99136e+07
Uncharacterized protein	E9PAM4	Uncharacterized protein OS=Homo sapiens	[E9PAM4_HUMAN]	1.95512e+07	3.96228e+07
Endonuclease domain-containing 1 protein	O94919	ENDOD1	[ENDD1_HUMAN]	9.59585e+06	3.93668e+07
Calsyntenin-1 (Fragment)	Q5SR54	CLSTN1	[Q5SR54_HUMAN]	1.09087e+08	3.91922e+07
Very-long-chain enoyl-CoA reductase	M0R3C3	TECR	[M0R3C3_HUMAN]		39154988
F-actin-capping protein subunit beta	B1AK85	CAPZB	[B1AK85_HUMAN]		3.91083e+07
Tyrosine-protein kinase Lck	P06239	LCK	[LCK_HUMAN]		3.9072e+07
Charged multivesicular body protein 1b	Q7LBR1	CHMP1B	[CHM1B_HUMAN]		38849283
4F2 cell-surface antigen heavy chain	F5GZS6	SLC3A2	[F5GZS6_HUMAN]	8.91566e+07	3.87146e+07
U1 small nuclear ribonucleoprotein 70 kDa	P08621	SNRNP70	[RU17_HUMAN]	33970793	3.86872e+07
Nucleobindin-2 (Fragment)	E9PJP3	NUCB2	[E9PJP3_HUMAN]		3.84259e+07
Cell division control protein 42 homolog	P60953	CDC42	[CDC42_HUMAN]	9.56334e+07	38126410
alpha-1,2-Mannosidase	H0YGV7	MAN1B1	[H0YGV7_HUMAN]		37819990
Amyloid-like protein 2	Q06481	APLP2	[APLP2_HUMAN]		3.76231e+07
26S protease regulatory subunit 6B	P43686	PSMC4	[PRS6B_HUMAN]	3.73638e+08	3.75283e+07
C-1-tetrahydrofolate synthase, cytoplasmic	P11586	MTHFD1	[C1TC_HUMAN]	1.64878e+08	3.73644e+07
26S protease regulatory subunit 10B	P62333	PSMC6	[PRS10_HUMAN]	2.69715e+08	37329825
Zinc finger protein 573	Q86YE8	ZNF573	[ZN573_HUMAN]		37158428
D-3-phosphoglycerate dehydrogenase	O43175	PHGDH	[SERA_HUMAN]	9.84887e+07	3.69384e+07
AP-1 complex subunit gamma-like 2 (Fragment)	G3V3Z2	AP1G2	[G3V3Z2_HUMAN]		36899364
Desmoglein-1	Q02413	DSG1	[DSG1_HUMAN]	2.71193e+07	3.65959e+07
Very-long-chain 3-oxoacyl-CoA reductase	Q53GQ0	HSD17B12	[DHB12_HUMAN]	16863842	3.63147e+07
Splicing factor 3B subunit 1	O75533	SF3B1	[SF3B1_HUMAN]	4.60071e+07	3.62209e+07
Serine/threonine-protein phosphatase 2A 65 kDa regulatory subunit A alpha isoform	P30153	PPP2R1A	[2AAA_HUMAN]	3.01535e+08	3.60527e+07
26S protease regulatory subunit 8 (Fragment)	J3QQM1	PSMC5	[J3QQM1_HUMAN]		3.59556e+07
Ras-related protein Rab-10	P61026	RAB10	[RAB10_HUMAN]	2.00066e+08	3.58243e+07
Adenylosuccinate lyase (Fragment)	A0A096LNY6	ADSL	[A0A096LNY6_HUMAN]	4.77475e+07	3.58228e+07
Hypoxia up-regulated protein 1 (Fragment)	A0A087X214	HYOU1	[A0A087X214_HUMAN]		3.56831e+07
EH domain-containing protein 4	A0A087WUA5	EHD4	[A0A087WUA5_HUMAN]	1.95858e+07	3.55555e+07
Coatomer subunit beta'	P35606	COPB2	[COPB2_HUMAN]	3.02857e+07	3.54759e+07
High affinity cationic amino acid transporter 1 (Fragment)	Q5JR49	SLC7A1	[Q5JR49_HUMAN]	1.44757e+07	35472164
A disintegrin and metalloproteinase with thrombospondin motifs 1 (Fragment)	E5RJR7	ADAMTS1	[E5RJR7_HUMAN]		3.54158e+07
Profilin-1	P07737	PFN1	[PROF1_HUMAN]	2.13927e+07	3.5327e+07
Golgi apparatus protein 1	Q92896	GLG1	[GSLG1_HUMAN]		3.52999e+07
Histone acetyltransferase type B catalytic subunit	O14929	HAT1	[HAT1_HUMAN]	5.08769e+07	3.5265e+07
Regulator of chromosome condensation (Fragment)	C9JRH2	RCC1	[C9JRH2_HUMAN]		3.51844e+07
26S proteasome non-ATPase regulatory subunit 3	O43242	PSMD3	[PSMD3_HUMAN]	3.45877e+08	34918688
Valine--tRNA ligase	P26640	VARS	[SYVC_HUMAN]	7.49873e+07	3.48305e+07
Serine/arginine-rich-splicing factor 1 (Fragment)	J3KSR8	SRSF1	[J3KSR8_HUMAN]		3.44211e+07
Aminoacyl tRNA synthase complex-interacting multifunctional protein 2	A8MU58	AIMP2	[A8MU58_HUMAN]		3.38019e+07
Leucyl-cystinyl aminopeptidase	Q9UIQ6	LNPEP	[LCAP_HUMAN]	3.44804e+07	3.36537e+07
Sortilin (Fragment)	A0A0J9YVX1	SORT1	[A0A0J9YVX1_HUMAN]		33637430
Synaptic vesicle glycoprotein 2A	Q7L0J3	SV2A	[SV2A_HUMAN]	2.14284e+07	33338029
Transmembrane 9 superfamily member 4	A0A0C4DFM1	TM9SF4	[A0A0C4DFM1_HUMAN]	2.05117e+07	3.32803e+07
Four and a half LIM domains protein 1 (Fragment)	A0A0D9SG53	FHL1	[A0A0D9SG53_HUMAN]	41160841	3.32766e+07
Gamma-glutamyl hydrolase	Q92820	GGH	[GGH_HUMAN]		3.32624e+07
26S protease regulatory subunit 7	P35998	PSMC2	[PRS7_HUMAN]	3.05883e+08	3.32308e+07
Ras-related protein Rap-2a	F6U784	RAP2A	[F6U784_HUMAN]		3.31981e+07
ER lumen protein-retaining receptor 1	P24390	KDELR1	[ERD21_HUMAN]	7.16854e+07	3.31357e+07
Eukaryotic peptide chain release factor GTP-binding subunit ERF3A	P15170	GSPT1	[ERF3A_HUMAN]	7.27277e+07	32947115
Cytoplasmic FMR1-interacting protein 2	E7EW33	CYFIP2	[E7EW33_HUMAN]		3.29127e+07
Kinectin	Q86UP2	KTN1	[KTN1_HUMAN]	5.61174e+06	3.24843e+07
Glutamine--tRNA ligase	P47897	QARS	[SYQ_HUMAN]	1.54486e+08	3.24723e+07
COP9 signalosome complex subunit 7a (Fragment)	F5H7C6	COPS7A	[F5H7C6_HUMAN]	41319083	32418799
CDP-diacylglycerol--inositol 3-phosphatidyltransferase	O14735	CDIPT	[CDIPT_HUMAN]	3.51367e+07	3.23724e+07
Triosephosphate isomerase	P60174	TPI1	[TPIS_HUMAN]	1.66328e+08	3.22748e+07
GTPase NRas	P01111	NRAS	[RASN_HUMAN]	24444729	32184358
Coatomer subunit gamma-1	Q9Y678	COPG1	[COPG1_HUMAN]	8.59133e+07	3.21432e+07
L-lactate dehydrogenase B chain (Fragment)	F5H793	LDHB	[F5H793_HUMAN]		3.20012e+07
Protein RCC2	Q9P258	RCC2	[RCC2_HUMAN]	1.85708e+07	3.19798e+07
Proliferating cell nuclear antigen	P12004	PCNA	[PCNA_HUMAN]	279033048	3.18737e+07
Structural maintenance of chromosomes protein	E9PD53	SMC4	[E9PD53_HUMAN]	1.06204e+08	3.18443e+07
Pre-mRNA-splicing factor ATP-dependent RNA helicase DHX15	O43143	DHX15	[DHX15_HUMAN]	6.72972e+07	3.16269e+07
MARCKS-related protein	P49006	MARCKSL1	[MRP_HUMAN]	4.54852e+07	3.15824e+07
Structural maintenance of chromosomes protein 3	Q9UQE7	SMC3	[SMC3_HUMAN]	2.18951e+07	31531519
Exosome complex component RRP41	Q9NPD3	EXOSC4	[EXOS4_HUMAN]	8.30717e+07	3.14152e+07
Lysosome membrane protein 2	D6RDG0	SCARB2	[D6RDG0_HUMAN]		3.13312e+07
Myosin light polypeptide 6 (Fragment)	F8VPF3	MYL6	[F8VPF3_HUMAN]	1.17314e+08	3.13084e+07
CD166 antigen (Fragment)	H7C543	ALCAM	[H7C543_HUMAN]	3.73336e+07	31165589
Lactoylglutathione lyase	Q04760	GLO1	[LGUL_HUMAN]	7.70073e+07	3.1165e+07
60S ribosomal protein L24	C9JXB8	RPL24	[C9JXB8_HUMAN]	2.08859e+07	3.10648e+07
60S ribosomal protein L12	P30050	RPL12	[RL12_HUMAN]	3.18409e+08	30970312
Glutathione S-transferase Mu 3	A0A0A0MTN3	GSTM3	[A0A0A0MTN3_HUMAN]	5.21602e+07	3.08984e+07
Ribose-phosphate pyrophosphokinase 1	B1ALA9	PRPS1	[B1ALA9_HUMAN]	2.00193e+08	3.08754e+07
DNA repair protein RAD50	Q92878	RAD50	[RAD50_HUMAN]	6.02138e+07	3.07734e+07
Ras-related C3 botulinum toxin substrate 1	P63000	RAC1	[RAC1_HUMAN]		3.06815e+07
Metastasis-associated protein MTA2	O94776	MTA2	[MTA2_HUMAN]	4.04139e+07	3.06812e+07
Prolactin-inducible protein	P12273	PIP	[PIP_HUMAN]	3.69388e+07	3.0247e+07
Myosin-9	P35579	MYH9	[MYH9_HUMAN]	5.88189e+07	3.02451e+07
ARP2 actin-related protein 2 homolog (Yeast), isoform CRA_d	F5H6T1	ACTR2	[F5H6T1_HUMAN]	49305588	3.01602e+07
Disintegrin and metalloproteinase domain-containing protein 10	O14672	ADAM10	[ADA10_HUMAN]	2.06625e+07	3.00929e+07
Transcriptional activator protein Pur-beta	Q96QR8	PURB	[PURB_HUMAN]	1.8663e+07	29960700
Heterogeneous nuclear ribonucleoprotein F	P52597	HNRNPF	[HNRPF_HUMAN]	3.44175e+07	2.9953e+07
Chromobox protein homolog 1	K7ELA4	CBX1	[K7ELA4_HUMAN]		2.98396e+07
60S ribosomal protein L30 (Fragment)	E5RI99	RPL30	[E5RI99_HUMAN]	4.79807e+07	29793431
tRNA-splicing ligase RtcB homolog	Q9Y3I0	RTCB	[RTCB_HUMAN]	1.08124e+08	2.97161e+07
DNA replication licensing factor MCM7 (Fragment)	C9J8M6	MCM7	[C9J8M6_HUMAN]		2.95422e+07
Eukaryotic translation initiation factor 3 subunit E	P60228	EIF3E	[EIF3E_HUMAN]	4.17412e+08	2.91872e+07
Sarcoplasmic/endoplasmic reticulum calcium ATPase 2 (Fragment)	H7C5W9	ATP2A2	[H7C5W9_HUMAN]	2.86697e+07	2.91441e+07
Probable ATP-dependent RNA helicase DDX20	Q9UHI6	DDX20	[DDX20_HUMAN]		29038981
Calcium-regulated heat stable protein 1	Q9Y2V2	CARHSP1	[CHSP1_HUMAN]	5.24678e+07	2.90271e+07
Vacuolar protein sorting-associated protein 35	Q96QK1	VPS35	[VPS35_HUMAN]	8.005e+07	2.89857e+07
Threonine--tRNA ligase, cytoplasmic	P26639	TARS	[SYTC_HUMAN]	1.54122e+08	2.89543e+07
Rho GDP-dissociation inhibitor 1	J3KRE2	ARHGDIA	[J3KRE2_HUMAN]	4.98919e+07	2.88923e+07
Filamin-A	A0A087WWY3	FLNA	[A0A087WWY3_HUMAN]		2.87832e+07
Copine-1	A6PVH9	CPNE1	[A6PVH9_HUMAN]	2.29329e+07	2.85127e+07
Protein FAM134C	K7ENZ6	FAM134C	[K7ENZ6_HUMAN]	7.94782e+06	2.84564e+07
Vacuolar protein sorting-associated protein 37C (Fragment)	F5H4Q5	VPS37C	[F5H4Q5_HUMAN]		2.83747e+07
Syntaxin-10 (Fragment)	K7EJ05	STX10	[K7EJ05_HUMAN]	2.126e+07	28326599
Annexin A1	P04083	ANXA1	[ANXA1_HUMAN]	2.02903e+07	2.80925e+07
Toll-interacting protein	F2Z2Y8	TOLLIP	[F2Z2Y8_HUMAN]	2.05556e+07	2.80805e+07
Flotillin-1 (Fragment)	A2AB09	FLOT1	[A2AB09_HUMAN]		2.78558e+07
60S ribosomal protein L14	E7EPB3	RPL14	[E7EPB3_HUMAN]	4.35711e+08	27620256
General vesicular transport factor p115	O60763	USO1	[USO1_HUMAN]	1.71907e+08	2.75913e+07
F-actin-capping protein subunit alpha-1	P52907	CAPZA1	[CAZA1_HUMAN]	2.00407e+08	2.75289e+07
Flotillin-2	J3QLD9	FLOT2	[J3QLD9_HUMAN]	4.35426e+07	2.75127e+07
Glycogen [starch] synthase, muscle	P13807	GYS1	[GYS1_HUMAN]	7.23897e+07	2.72408e+07
Transaldolase	F2Z393	TALDO1	[F2Z393_HUMAN]		27158177
40S ribosomal protein S2	E9PPT0	RPS2	[E9PPT0_HUMAN]		2.68355e+07
Small nuclear ribonucleoprotein-associated protein N (Fragment)	J3QLE5	SNRPN	[J3QLE5_HUMAN]	2.48705e+08	2.6725e+07
Cyclin-dependent kinase 1 (Fragment)	E5RIU6	CDK1	[E5RIU6_HUMAN]		2.67248e+07
2',3'-cyclic-nucleotide 3'-phosphodiesterase	P09543	CNP	[CN37_HUMAN]	2.36681e+07	26697055
ATP-dependent 6-phosphofructokinase, platelet type	Q01813	PFKP	[PFKAP_HUMAN]	3.55657e+07	2.66271e+07
Putative lipocalin 1-like protein 1	Q5VSP4	LCN1P1	[LC1L1_HUMAN]		2.66012e+07
WD repeat-containing protein 26 (Fragment)	H0Y9R3	WDR26	[H0Y9R3_HUMAN]		2.65406e+07
COP9 signalosome complex subunit 1	C9JFE4	GPS1	[C9JFE4_HUMAN]	2.02859e+08	2.63898e+07
Protein S100-A7	P31151	S100A7	[S10A7_HUMAN]	9.36986e+07	2.63288e+07
Metastasis-associated protein MTA1 (Fragment)	H0Y4T7	MTA1	[H0Y4T7_HUMAN]		2.63063e+07
Platelet-activating factor acetylhydrolase IB subunit alpha (Fragment)	I3L3N5	PAFAH1B1	[I3L3N5_HUMAN]		26305034
High mobility group protein B2 (Fragment)	D6R9A6	HMGB2	[D6R9A6_HUMAN]		2.62483e+07
Alpha-soluble NSF attachment protein	M0R0Y2	NAPA	[M0R0Y2_HUMAN]	4.52996e+07	2.61862e+07
40S ribosomal protein S11	M0QZC5	RPS11	[M0QZC5_HUMAN]	7.97968e+07	2.6085e+07
Syntaxin-16	Q96NX8	STX16	[Q96NX8_HUMAN]	6.61288e+07	2.60484e+07
Ras GTPase-activating protein-binding protein 1 (Fragment)	E5RIZ6	G3BP1	[E5RIZ6_HUMAN]	7.93114e+07	2.60269e+07
Syntaxin-4	Q12846	STX4	[STX4_HUMAN]		2.60056e+07
Low-density lipoprotein receptor	P01130	LDLR	[LDLR_HUMAN]		2.59633e+07
Collagen alpha-1(II) chain	P02458	COL2A1	[CO2A1_HUMAN]	1.61606e+07	2.59281e+07
Exportin-5 (Fragment)	H0Y9I3	XPO5	[H0Y9I3_HUMAN]		2.57693e+07
Inosine-5'-monophosphate dehydrogenase 2 (Fragment)	H0Y4R1	IMPDH2	[H0Y4R1_HUMAN]	6.32465e+07	2.57662e+07
Spermidine synthase	P19623	SRM	[SPEE_HUMAN]	9.93732e+07	2.57323e+07
EH domain-containing protein 1	Q9H4M9	EHD1	[EHD1_HUMAN]	4.00798e+07	2.56595e+07
Heterogeneous nuclear ribonucleoprotein A/B	D6R9P3	HNRNPAB	[D6R9P3_HUMAN]	7.09153e+07	2.55589e+07
Pre-mRNA-processing factor 19	Q9UMS4	PRPF19	[PRP19_HUMAN]	5.99381e+07	25557642
Leucine--tRNA ligase, cytoplasmic	Q9P2J5	LARS	[SYLC_HUMAN]	113295493	2.54956e+07
Coatomer subunit alpha	P53621	COPA	[COPA_HUMAN]	8.2651e+07	2.52449e+07
E3 ubiquitin-protein ligase UBR4	Q5T4S7	UBR4	[UBR4_HUMAN]	1.01517e+08	2.52107e+07
Dyslexia-associated protein KIAA0319-like protein	C9J519	KIAA0319L	[C9J519_HUMAN]		2.52033e+07
Lupus La protein	P05455	SSB	[LA_HUMAN]	6.60334e+07	2.51937e+07
Ras-related protein Rap-1b (Fragment)	F5H823	RAP1B	[F5H823_HUMAN]		2.50027e+07
Serine/threonine-protein phosphatase 2A 55 kDa regulatory subunit B alpha isoform	P63151	PPP2R2A	[2ABA_HUMAN]	6.76981e+07	2.4929e+07
Solute carrier family 2, facilitated glucose transporter member 3	P11169	SLC2A3	[GTR3_HUMAN]	3.3859e+07	2.49076e+07
Histidine triad nucleotide-binding protein 1	P49773	HINT1	[HINT1_HUMAN]	4.73611e+07	24748185
Ras GTPase-activating-like protein IQGAP1	A0A0J9YXZ5	IQGAP1	[A0A0J9YXZ5_HUMAN]		2.47466e+07
Poly(rC)-binding protein 2 (Fragment)	F8W0G4	PCBP2	[F8W0G4_HUMAN]	9.04991e+07	2.4728e+07
Glypican-6	Q9Y625	GPC6	[GPC6_HUMAN]		2.45969e+07
26S proteasome non-ATPase regulatory subunit 8	R4GMR5	PSMD8	[R4GMR5_HUMAN]	1.22662e+08	2.45079e+07
Glycogen debranching enzyme	P35573	AGL	[GDE_HUMAN]	4.8843e+07	24480823
Heterogeneous nuclear ribonucleoprotein R	O43390	HNRNPR	[HNRPR_HUMAN]	2.70994e+07	2.44033e+07
Protein YIPF5	Q969M3	YIPF5	[YIPF5_HUMAN]		2.43915e+07
Cullin-1	A0A0C4DGX4	CUL1	[A0A0C4DGX4_HUMAN]	4.86682e+07	2.43153e+07
Heparan sulfate 2-O-sulfotransferase 1 (Fragment)	K7EP71	HS2ST1	[K7EP71_HUMAN]		2.42908e+07
Actin-related protein 3C	A0A0A0MTI9	ACTR3C	[A0A0A0MTI9_HUMAN]	7.28181e+07	2.4282e+07
E3 ubiquitin-protein ligase HUWE1	Q7Z6Z7	HUWE1	[HUWE1_HUMAN]	1.0163e+08	2.42818e+07
Splicing factor 3A subunit 2	Q15428	SF3A2	[SF3A2_HUMAN]	5.6038e+07	2.42642e+07
Surfeit 4	Q5T8U5	SURF4	[Q5T8U5_HUMAN]	18087519	2.40988e+07
Serine/threonine-protein phosphatase (Fragment)	E5RFI3	PPP2CB	[E5RFI3_HUMAN]	66273083	23964975
COP9 signalosome complex subunit 7b	A0A087X1P5	COPS7B	[A0A087X1P5_HUMAN]		2.39166e+07
Acetyl-CoA acetyltransferase, cytosolic	Q9BWD1	ACAT2	[THIC_HUMAN]	78493367	23878593
Ran GTPase-activating protein 1 (Fragment)	H0Y4Q3	RANGAP1	[H0Y4Q3_HUMAN]		2.38524e+07
Protein arginine N-methyltransferase 5 (Fragment)	G3V5L5	PRMT5	[G3V5L5_HUMAN]		23630384
Proteasome subunit beta type-7	Q99436	PSMB7	[PSB7_HUMAN]	1.01171e+09	23567658
Ras-related protein Rab-5A	P20339	RAB5A	[RAB5A_HUMAN]		23317726
Integrin alpha-5	P08648	ITGA5	[ITA5_HUMAN]	3.03287e+07	23047223
26S proteasome non-ATPase regulatory subunit 12	O00232	PSMD12	[PSD12_HUMAN]	1.7388e+08	2.29447e+07
Pre-mRNA-processing-splicing factor 8 (Fragment)	I3L0J9	PRPF8	[I3L0J9_HUMAN]		2.27774e+07
Catenin (Cadherin-associated protein), alpha 1, 102kDa, isoform CRA_a	G3XAM7	CTNNA1	[G3XAM7_HUMAN]	2.59582e+07	2.27696e+07
Protein YIPF6	Q96EC8	YIPF6	[YIPF6_HUMAN]		2.26995e+07
Stress-induced-phosphoprotein 1	F5GXD8	STIP1	[F5GXD8_HUMAN]		22603500
Chloride intracellular channel protein 4	Q9Y696	CLIC4	[CLIC4_HUMAN]	4.06268e+07	2.25793e+07
Filamin-C	Q14315	FLNC	[FLNC_HUMAN]	1.75132e+08	2.25567e+07
Signal recognition particle subunit SRP68	Q9UHB9	SRP68	[SRP68_HUMAN]		22352162
T-box brain protein 1	Q16650	TBR1	[TBR1_HUMAN]	4.18466e+08	2.2329e+07
Asparagine synthetase [glutamine-hydrolyzing]	P08243	ASNS	[ASNS_HUMAN]	6.03233e+07	2.22976e+07
AP-2 complex subunit alpha-2 (Fragment)	A0A0G2JQM1	AP2A2	[A0A0G2JQM1_HUMAN]		2.22674e+07
Calmodulin	G3V226	CALM1	[G3V226_HUMAN]		22199113
Solute carrier family 12 member 4	I3L4N6	SLC12A4	[I3L4N6_HUMAN]		22164012
Glypican-3 (Fragment)	H0Y3U6	GPC3	[H0Y3U6_HUMAN]	17048765	2.21162e+07
Protein transport protein Sec24C	G5EA31	SEC24C	[G5EA31_HUMAN]	2.99084e+07	2.21018e+07
Synaptic vesicle membrane protein VAT-1 homolog	Q99536	VAT1	[VAT1_HUMAN]	1.25113e+08	2.18781e+07
Splicing factor, proline- and glutamine-rich	P23246	SFPQ	[SFPQ_HUMAN]	1.76444e+08	2.18591e+07
Fibronectin	P02751	FN1	[FINC_HUMAN]	2.43227e+07	2.18469e+07
Tyrosine-protein phosphatase non-receptor type 9	A0A0A0MR09	PTPN9	[A0A0A0MR09_HUMAN]		2.18341e+07
Tetratricopeptide repeat protein 38 (Fragment)	H7C089	TTC38	[H7C089_HUMAN]		2.17661e+07
Vacuolar protein sorting-associated protein 37B	Q9H9H4	VPS37B	[VP37B_HUMAN]	2.72025e+07	2.17119e+07
COP9 signalosome complex subunit 3	H7C3P9	COPS3	[H7C3P9_HUMAN]		2.13632e+07
Importin-5	O00410	IPO5	[IPO5_HUMAN]	1.87277e+08	2.12502e+07
Eukaryotic translation initiation factor 2 subunit 2	P20042	EIF2S2	[IF2B_HUMAN]	3.90303e+07	2.11257e+07
Tyrosine--tRNA ligase	A0A0C4DGZ5	YARS	[A0A0C4DGZ5_HUMAN]		2.10601e+07
Structural maintenance of chromosomes protein	G8JLG1	SMC1A	[G8JLG1_HUMAN]	3.04639e+07	2.10299e+07
DNA mismatch repair protein Msh2 (Fragment)	C9J809	MSH2	[C9J809_HUMAN]		2.09915e+07
Serine/threonine-protein phosphatase 6 regulatory subunit 3 (Fragment)	E9PK08	PPP6R3	[E9PK08_HUMAN]		2.08428e+07
60S ribosomal protein L38	J3KT73	RPL38	[J3KT73_HUMAN]		2.08311e+07
Eukaryotic translation initiation factor 3 subunit G (Fragment)	K7EP16	EIF3G	[K7EP16_HUMAN]		2.07548e+07
DNA replication licensing factor MCM6	Q14566	MCM6	[MCM6_HUMAN]	1.06412e+08	2.01812e+07
Synaptogyrin-3	O43761	SYNGR3	[SNG3_HUMAN]	2.29975e+07	2.00451e+07
Proteasome activator complex subunit 3	A0A087WTV2	PSME3	[A0A087WTV2_HUMAN]		1.98872e+07
Deleted in autism protein 1	E7ET39	C3orf58	[E7ET39_HUMAN]	1.62583e+07	1.98542e+07
Protein YIF1A	E9PS11	YIF1A	[E9PS11_HUMAN]		19759318
Serine--tRNA ligase, cytoplasmic	P49591	SARS	[SYSC_HUMAN]	7.43436e+07	19705076
DNA damage-binding protein 2	Q92466	DDB2	[DDB2_HUMAN]		19627879
Hsp90 co-chaperone Cdc37 (Fragment)	K7EQA9	CDC37	[K7EQA9_HUMAN]		19509839
Mitotic checkpoint protein BUB3 (Fragment)	J3QT28	BUB3	[J3QT28_HUMAN]	3.01656e+07	1.94373e+07
Syntaxin-8	K7EQB1	STX8	[K7EQB1_HUMAN]	16373489	19407948
Heterogeneous nuclear ribonucleoprotein M	A0A087X0X3	HNRNPM	[A0A087X0X3_HUMAN]		19321494
Cytosolic acyl coenzyme A thioester hydrolase (Fragment)	K7EKP8	ACOT7	[K7EKP8_HUMAN]		19233958
Gem-associated protein 2 (Fragment)	H0YDP6	GEMIN2	[H0YDP6_HUMAN]		1.91748e+07
Protein disulfide-isomerase A6	Q15084	PDIA6	[PDIA6_HUMAN]	69311541	1.9112e+07
DDRGK domain-containing protein 1	A0A0A0MRX2	DDRGK1	[A0A0A0MRX2_HUMAN]		1.89925e+07
Protein lunapark	Q9C0E8	LNP	[LNP_HUMAN]	3.97865e+07	1.8981e+07
CD99 antigen	A0A096LP69	CD99	[A0A096LP69_HUMAN]		1.89706e+07
Acidic leucine-rich nuclear phosphoprotein 32 family member A	H0YN26	ANP32A	[H0YN26_HUMAN]	1.84817e+07	1.89375e+07
Ubiquitin carboxyl-terminal hydrolase	D6RE83	UCHL1	[D6RE83_HUMAN]	1.0002e+08	1.89301e+07
VIP36-like protein	Q9H0V9	LMAN2L	[LMA2L_HUMAN]	3.92292e+07	1.889e+07
TOM1-like protein 1 (Fragment)	I3L1Q1	TOM1L1	[I3L1Q1_HUMAN]		1.88865e+07
rRNA 2'-O-methyltransferase fibrillarin (Fragment)	M0R0P1	FBL	[M0R0P1_HUMAN]		18876965
Procollagen-lysine,2-oxoglutarate 5-dioxygenase 2	E7ETU9	PLOD2	[E7ETU9_HUMAN]	1.96795e+07	1.88399e+07
AH receptor-interacting protein (Fragment)	V9GYQ3	AIP	[V9GYQ3_HUMAN]		1.87911e+07
Plakophilin-1	A0A087WYY6	PKP1	[A0A087WYY6_HUMAN]		1.87429e+07
LMBR1 domain-containing protein 2	Q68DH5	LMBRD2	[LMBD2_HUMAN]		1.86972e+07
Transmembrane protein 165 (Fragment)	V9GYC8	TMEM165	[V9GYC8_HUMAN]		1.86954e+07
Cullin 4B, isoform CRA_e	K4DI93	CUL4B	[K4DI93_HUMAN]	5.48544e+07	1.84505e+07
Uroporphyrinogen decarboxylase (Fragment)	Q5T446	UROD	[Q5T446_HUMAN]	9.57351e+07	1.83526e+07
Far upstream element-binding protein 2	A0A087WTP3	KHSRP	[A0A087WTP3_HUMAN]	5.36939e+07	1.82168e+07
Phenylalanine--tRNA ligase beta subunit	Q9NSD9	FARSB	[SYFB_HUMAN]	8.0182e+07	1.81699e+07
Cold shock domain-containing protein E1	E9PLT0	CSDE1	[E9PLT0_HUMAN]	4.32443e+07	1.80666e+07
Soluble calcium-activated nucleotidase 1	K7EN15	CANT1	[K7EN15_HUMAN]	1.48823e+07	1.80254e+07
Translational activator GCN1	Q92616	GCN1L1	[GCN1L_HUMAN]	6.6442e+07	1.79513e+07
Heat shock 70 kDa protein 4L (Fragment)	D6RJ96	HSPA4L	[D6RJ96_HUMAN]	1.11418e+08	1.76285e+07
Barrier-to-autointegration factor	O75531	BANF1	[BAF_HUMAN]	6.89002e+07	17588744
m7GpppX diphosphatase	Q96C86	DCPS	[DCPS_HUMAN]	5.53121e+07	1.7582e+07
Dynamin-2	P50570	DNM2	[DYN2_HUMAN]	3.08191e+07	1.75163e+07
AP-1 complex subunit beta-1 (Fragment)	C9J1E7	AP1B1	[C9J1E7_HUMAN]	4.89678e+07	1.7468e+07
High mobility group nucleosome-binding domain-containing protein 5 (Fragment)	Q5JSL0	HMGN5	[Q5JSL0_HUMAN]	3.67456e+07	1.74335e+07
Trafficking protein particle complex subunit 6B	Q86SZ2	TRAPPC6B	[TPC6B_HUMAN]		1.74013e+07
L-xylulose reductase (Fragment)	J3QS45	DCXR	[J3QS45_HUMAN]	3.15569e+07	1.73998e+07
Major vault protein	Q14764	MVP	[MVP_HUMAN]		17254545
Heterogeneous nuclear ribonucleoprotein A3	P51991	HNRNPA3	[ROA3_HUMAN]	2.47315e+07	1.72461e+07
Proteasome assembly chaperone 2 (Fragment)	V9GZ55	PSMG2	[V9GZ55_HUMAN]		1.7235e+07
Vacuolar protein sorting-associated protein 45	A0A087WU65	VPS45	[A0A087WU65_HUMAN]	2.16e+07	17215961
Protein tweety homolog (Fragment)	H7C3T6	TTYH3	[H7C3T6_HUMAN]	4.5306e+06	1.71033e+07
Dolichyl-diphosphooligosaccharide--protein glycosyltransferase subunit 1	P04843	RPN1	[RPN1_HUMAN]	17354361	1.70775e+07
Immunoglobulin superfamily member 3	O75054	IGSF3	[IGSF3_HUMAN]	1.0558e+07	1.70298e+07
Heterogeneous nuclear ribonucleoprotein A1	F8W6I7	HNRNPA1	[F8W6I7_HUMAN]	1.30056e+08	16986972
Cell division cycle and apoptosis regulator protein 1 (Fragment)	H0YFJ7	CCAR1	[H0YFJ7_HUMAN]	1.29849e+07	1.68891e+07
Ras-related protein R-Ras2 (Fragment)	E9PK85	RRAS2	[E9PK85_HUMAN]	1.229e+07	1.68853e+07
Alanine--tRNA ligase, cytoplasmic (Fragment)	H3BPK7	AARS	[H3BPK7_HUMAN]		1.6842e+07
Kinesin-1 heavy chain	P33176	KIF5B	[KINH_HUMAN]	6.16249e+07	1.66334e+07
Transportin-1	Q92973	TNPO1	[TNPO1_HUMAN]	7.33241e+07	1.64106e+07
Filaggrin-2	Q5D862	FLG2	[FILA2_HUMAN]	4.51002e+07	1.63115e+07
Endothelial protein C receptor	Q9UNN8	PROCR	[EPCR_HUMAN]		16306468
Replication protein A 70 kDa DNA-binding subunit	P27694	RPA1	[RFA1_HUMAN]	7.86082e+07	16265968
Atlastin-3 (Fragment)	F5GWF8	ATL3	[F5GWF8_HUMAN]	4.26695e+07	1.61171e+07
Disco-interacting protein 2 homolog B	Q9P265	DIP2B	[DIP2B_HUMAN]	3.52396e+07	1.60948e+07
Tubulin gamma-1 chain	K7EKE5	TUBG1	[K7EKE5_HUMAN]	9.54247e+07	15901154
U5 small nuclear ribonucleoprotein 200 kDa helicase	O75643	SNRNP200	[U520_HUMAN]	7.96798e+07	1.57466e+07
Metallo-beta-lactamase domain-containing protein 2	Q68D91	MBLAC2	[MBLC2_HUMAN]		1.57057e+07
N-alpha-acetyltransferase 15, NatA auxiliary subunit	A0A0B4J1W3	NAA15	[A0A0B4J1W3_HUMAN]	2.56564e+07	1.56688e+07
ATP-dependent RNA helicase DDX1	A0A087X2G1	DDX1	[A0A087X2G1_HUMAN]		15531777
Multifunctional protein ADE2	D6RF62	PAICS	[D6RF62_HUMAN]		1.55005e+07
Golgi apparatus membrane protein TVP23 homolog (Fragment)	K7ENL4	TVP23B	[K7ENL4_HUMAN]		1.54964e+07
Phosphoserine aminotransferase	Q9Y617	PSAT1	[SERC_HUMAN]	9.50453e+07	1.53747e+07
IST1 homolog	P53990	IST1	[IST1_HUMAN]	2.66155e+07	1.53492e+07
Ras-related protein Rab-2A	E9PKL7	RAB2A	[E9PKL7_HUMAN]		1.52646e+07
Hsp70-binding protein 1	Q9NZL4	HSPBP1	[HPBP1_HUMAN]	1.06111e+08	1.51698e+07
Protein GREB1	Q4ZG55	GREB1	[GREB1_HUMAN]		15095622
RNA-binding protein Raly (Fragment)	Q5QPM0	RALY	[Q5QPM0_HUMAN]	3.52186e+07	15059823
PC4 and SFRS1-interacting protein	O75475	PSIP1	[PSIP1_HUMAN]	1.47642e+07	1.48975e+07
Prefoldin subunit 3	B4DWR3	VBP1	[B4DWR3_HUMAN]	5.15625e+07	14720059
Proteasome activator complex subunit 2	H0YM70	PSME2	[H0YM70_HUMAN]		1.46708e+07
ATP-dependent RNA helicase A	Q08211	DHX9	[DHX9_HUMAN]	1.17188e+08	1.46567e+07
Calcium-transporting ATPase type 2C member 1 (Fragment)	H0Y8X9	ATP2C1	[H0Y8X9_HUMAN]		1.45714e+07
Protocadherin-15	E7EM53	PCDH15	[E7EM53_HUMAN]		1.44999e+07
45 kDa calcium-binding protein (Fragment)	H0Y3T6	SDF4	[H0Y3T6_HUMAN]		14495215
Serine/threonine-protein phosphatase PP1-beta catalytic subunit	P62140	PPP1CB	[PP1B_HUMAN]		1.44947e+07
DNA (cytosine-5)-methyltransferase 1 (Fragment)	K7ENW7	DNMT1	[K7ENW7_HUMAN]	4.78547e+07	14473555
Host cell factor 1	P51610	HCFC1	[HCFC1_HUMAN]	4.10156e+07	1.44009e+07
Chromodomain-helicase-DNA-binding protein 5 (Fragment)	K7EMY3	CHD5	[K7EMY3_HUMAN]		1.43797e+07
Prolow-density lipoprotein receptor-related protein 1 (Fragment)	H0YJI8	LRP1	[H0YJI8_HUMAN]		1.43035e+07
Ribosome-binding protein 1	F8W7S5	RRBP1	[F8W7S5_HUMAN]	7.84498e+06	1.42876e+07
Paraneoplastic antigen Ma2	Q9UL42	PNMA2	[PNMA2_HUMAN]		1.422e+07
Non-POU domain-containing octamer-binding protein	Q15233	NONO	[NONO_HUMAN]	1.62382e+08	1.42048e+07
AP-1 complex subunit gamma-1	O43747	AP1G1	[AP1G1_HUMAN]	2.13447e+07	1.41604e+07
Adenylosuccinate synthetase isozyme 2	P30520	ADSS	[PURA2_HUMAN]	5.92967e+07	1.41563e+07
FUN14 domain-containing protein 1	Q8IVP5	FUNDC1	[FUND1_HUMAN]		1.40907e+07
Phosphoglucomutase-1	P36871	PGM1	[PGM1_HUMAN]	2.46243e+07	1.39782e+07
Ubiquitin thioesterase OTUB1	F5GYN4	OTUB1	[F5GYN4_HUMAN]	3.9778e+07	1.39782e+07
ADP-ribosylation factor 6	P62330	ARF6	[ARF6_HUMAN]		13966926
Polypyrimidine tract binding protein 1, isoform CRA_b	A6NLN1	PTBP1	[A6NLN1_HUMAN]	25765308	1.39599e+07
V-type proton ATPase catalytic subunit A	P38606	ATP6V1A	[VATA_HUMAN]	1.39101e+08	1.38473e+07
Importin-9	Q96P70	IPO9	[IPO9_HUMAN]	5.57741e+07	1.37228e+07
Monocarboxylate transporter 1 (Fragment)	Q5T8R3	SLC16A1	[Q5T8R3_HUMAN]	4.44727e+07	1.37079e+07
Extended synaptotagmin-1	Q9BSJ8	ESYT1	[ESYT1_HUMAN]	1.39057e+07	1.37023e+07
Ataxin-10	B1AHE3	ATXN10	[B1AHE3_HUMAN]		1.35775e+07
Poly(rC)-binding protein 1	Q15365	PCBP1	[PCBP1_HUMAN]	3.84993e+07	1.34216e+07
Aminopeptidase B	A6NKB8	RNPEP	[A6NKB8_HUMAN]	7.52313e+07	1.34007e+07
Protein S100-A9	P06702	S100A9	[S10A9_HUMAN]	8.98177e+07	1.33299e+07
Podocalyxin-like protein 2	Q9NZ53	PODXL2	[PDXL2_HUMAN]		1.33137e+07
Heme oxygenase 2 (Fragment)	I3L159	HMOX2	[I3L159_HUMAN]		1.33125e+07
AP-3 complex subunit beta-1	O00203	AP3B1	[AP3B1_HUMAN]		1.32868e+07
DNA replication licensing factor MCM4	P33991	MCM4	[MCM4_HUMAN]	1.3444e+07	1.32171e+07
Testis-expressed sequence 10 protein	Q9NXF1	TEX10	[TEX10_HUMAN]		1.31869e+07
(E3-independent) E2 ubiquitin-conjugating enzyme	Q9C0C9	UBE2O	[UBE2O_HUMAN]		1.31596e+07
WD repeat-containing protein 5	P61964	WDR5	[WDR5_HUMAN]		1.30054e+07
Septin-2 (Fragment)	C9IY94	SEPT2	[C9IY94_HUMAN]		1.29837e+07
Zinc finger protein 3 homolog	Q96NJ6	ZFP3	[ZFP3_HUMAN]		1.28317e+07
Regulation of nuclear pre-mRNA domain-containing protein 1A (Fragment)	K7EP82	RPRD1A	[K7EP82_HUMAN]	42419250	1.27434e+07
Importin-4 (Fragment)	H0YN07	IPO4	[H0YN07_HUMAN]		1.26743e+07
Catenin beta-1	B4DGU4	CTNNB1	[B4DGU4_HUMAN]	1.46221e+07	1.25531e+07
Ribonuclease inhibitor (Fragment)	E9PMJ3	RNH1	[E9PMJ3_HUMAN]		1.25322e+07
Transmembrane protein 168 (Fragment)	C9JVE9	TMEM168	[C9JVE9_HUMAN]		1.25287e+07
Squamous cell carcinoma antigen recognized by T-cells 3 (Fragment)	F8VV04	SART3	[F8VV04_HUMAN]	3.26814e+07	1.25198e+07
Transketolase	A0A0B4J1R6	TKT	[A0A0B4J1R6_HUMAN]		1.24505e+07
Ras-related protein Rab-9A	P51151	RAB9A	[RAB9A_HUMAN]		1.24184e+07
Secretory carrier-associated membrane protein 2 (Fragment)	H3BV04	SCAMP2	[H3BV04_HUMAN]	2.30388e+07	1.23795e+07
Protein unc-45 homolog A	Q9H3U1	UNC45A	[UN45A_HUMAN]	2.07295e+07	1.23713e+07
C-type mannose receptor 2	Q9UBG0	MRC2	[MRC2_HUMAN]	7.78594e+06	1.23115e+07
ATP-binding cassette sub-family E member 1	D6R9I9	ABCE1	[D6R9I9_HUMAN]		1.21341e+07
Eukaryotic peptide chain release factor subunit 1	D6RCB3	ETF1	[D6RCB3_HUMAN]		1.20437e+07
Myosin-4	Q9Y623	MYH4	[MYH4_HUMAN]	1.87493e+07	1.17606e+07
Protein disulfide-isomerase A3	P30101	PDIA3	[PDIA3_HUMAN]	1.10941e+08	1.1533e+07
Probable tRNA N6-adenosine threonylcarbamoyltransferase	Q9NPF4	OSGEP	[OSGEP_HUMAN]	5.10123e+07	1.13762e+07
ATPase, H+ transporting, lysosomal 50/57kDa, V1 subunit H, isoform CRA_c	G3V126	ATP6V1H	[G3V126_HUMAN]	2.59272e+06	1.1371e+07
Serine/threonine-protein phosphatase	A8MU39	PPP5C	[A8MU39_HUMAN]	4.72409e+07	1.13166e+07
Splicing factor U2AF 35 kDa subunit	Q01081	U2AF1	[U2AF1_HUMAN]	1.28928e+07	11282676
Junction plakoglobin	P14923	JUP	[PLAK_HUMAN]	1.63038e+07	1.12685e+07
COP9 signalosome complex subunit 8 (Fragment)	H7C3S9	COPS8	[H7C3S9_HUMAN]		1.12667e+07
Mitogen-activated protein kinase kinase kinase kinase 4	C9J840	MAP4K4	[C9J840_HUMAN]		1.12498e+07
DNA-directed RNA polymerases I, II, and III subunit RPABC1 (Fragment)	A0A087WVN5	POLR2E	[A0A087WVN5_HUMAN]	31113032	11193548
Sorting nexin-2	O60749	SNX2	[SNX2_HUMAN]	5.17299e+07	1.11616e+07
Copine-3	O75131	CPNE3	[CPNE3_HUMAN]	1.3898e+08	1.11582e+07
U2 small nuclear ribonucleoprotein A' (Fragment)	H0YMA0	SNRPA1	[H0YMA0_HUMAN]		1.11026e+07
DnaJ homolog subfamily C member 5	Q9H3Z4	DNAJC5	[DNJC5_HUMAN]	14088305	1.1099e+07
Epiplakin	A0A075B730	EPPK1	[A0A075B730_HUMAN]		1.1041e+07
Replication factor C subunit 5 (Fragment)	F5H304	RFC5	[F5H304_HUMAN]		1.10218e+07
DnaJ homolog subfamily C member 13	O75165	DNAJC13	[DJC13_HUMAN]		1.0977e+07
Putative uncharacterized protein DKFZp586I031	Q5JXL7	DKFZp586I031	[Q5JXL7_HUMAN]		10889288
Trafficking protein particle complex subunit 13	A5PLN9	TRAPPC13	[TPC13_HUMAN]		10841261
Dynactin subunit 1	Q6AWB1	DKFZp686E0752	[Q6AWB1_HUMAN]		1.06747e+07
Thioredoxin reductase 1, cytoplasmic	E2QRB9	TXNRD1	[E2QRB9_HUMAN]	6.09262e+07	1.04551e+07
60S ribosomal protein L27	K7EQQ9	RPL27	[K7EQQ9_HUMAN]		1.04442e+07
Glutamine--fructose-6-phosphate aminotransferase [isomerizing] 2	O94808	GFPT2	[GFPT2_HUMAN]		1.04205e+07
Zinc transporter ZIP1 (Fragment)	Q5T4K2	SLC39A1	[Q5T4K2_HUMAN]		1.02391e+07
Cell surface glycoprotein MUC18	P43121	MCAM	[MUC18_HUMAN]		1.0224e+07
Integrin alpha-V	P06756	ITGAV	[ITAV_HUMAN]		1.01763e+07
Lysine-specific histone demethylase 1A (Fragment)	R4GMP9	KDM1A	[R4GMP9_HUMAN]		1.01663e+07
5'-AMP-activated protein kinase subunit gamma-1 (Fragment)	H0YIC9	PRKAG1	[H0YIC9_HUMAN]	3.21819e+07	10066087
Protein S (Alpha), isoform CRA_b	G5E9F8	PROS1	[G5E9F8_HUMAN]	1.67525e+07	1.00603e+07
Aflatoxin B1 aldehyde reductase member 2 (Fragment)	H3BLU7	AKR7A2	[H3BLU7_HUMAN]	31256400	9.95812e+06
Syntaxin-binding protein 3	O00186	STXBP3	[STXB3_HUMAN]	2.24128e+07	9.95573e+06
Plasminogen activator inhibitor 1 RNA-binding protein	Q8NC51	SERBP1	[PAIRB_HUMAN]	2.22175e+07	9.92515e+06
FACT complex subunit SPT16	Q9Y5B9	SUPT16H	[SP16H_HUMAN]	1.10899e+07	9.91051e+06
Charged multivesicular body protein 4b	Q9H444	CHMP4B	[CHM4B_HUMAN]		9.38041e+06
60S ribosomal protein L9 (Fragment)	E7ESE0	RPL9	[E7ESE0_HUMAN]		9.27442e+06
General transcription factor II-I	P78347	GTF2I	[GTF2I_HUMAN]	2.16995e+07	9.24272e+06
Phenylalanine--tRNA ligase alpha subunit	K7ER16	FARSA	[K7ER16_HUMAN]		9.18149e+06
Laminin subunit beta-2	P55268	LAMB2	[LAMB2_HUMAN]		9.06593e+06
Beta-catenin-like protein 1	Q8WYA6	CTNNBL1	[CTBL1_HUMAN]		9.05536e+06
Histone deacetylase 6	Q9UBN7	HDAC6	[HDAC6_HUMAN]	6.57091e+06	9.03569e+06
Eukaryotic translation initiation factor 5B	A0A087WUT6	EIF5B	[A0A087WUT6_HUMAN]	4.96853e+07	9.03299e+06
Septin-11 (Fragment)	D6RDP1	SEPT11	[D6RDP1_HUMAN]		8.99181e+06
Progressive ankylosis protein homolog	Q9HCJ1	ANKH	[ANKH_HUMAN]		8.96867e+06
Protein disulfide-isomerase A4	P13667	PDIA4	[PDIA4_HUMAN]	5.28356e+07	8.91928e+06
Sodium-coupled neutral amino acid transporter 2	F8VUY8	SLC38A2	[F8VUY8_HUMAN]		8845663
Vacuolar protein sorting-associated protein VTA1 homolog	Q5TGM0	VTA1	[Q5TGM0_HUMAN]		8.73699e+06
Caprin-1 (Fragment)	E9PLA9	CAPRIN1	[E9PLA9_HUMAN]	15783424	8.63986e+06
Oxysterol-binding protein-related protein 9	Q96SU4	OSBPL9	[OSBL9_HUMAN]	1.38548e+07	8.48436e+06
Neurogenic locus notch homolog protein 2	Q04721	NOTCH2	[NOTC2_HUMAN]		8.45543e+06
ATP-dependent DNA helicase Q1	P46063	RECQL	[RECQ1_HUMAN]	3.15708e+07	8.45438e+06
Exosome complex component RRP46	M0R050	EXOSC5	[M0R050_HUMAN]		8242909
C-X-C chemokine receptor type 4	P61073	CXCR4	[CXCR4_HUMAN]	2.15809e+07	8.15863e+06
Eukaryotic translation initiation factor 2 subunit 3 (Fragment)	H7BZU1	EIF2S3	[H7BZU1_HUMAN]		8.07725e+06
Asparagine--tRNA ligase, cytoplasmic (Fragment)	K7EMQ6	NARS	[K7EMQ6_HUMAN]		7.70912e+06
DNA topoisomerase 1	P11387	TOP1	[TOP1_HUMAN]		7628577
Prenylcysteine oxidase-like	E7EVZ5	PCYOX1L	[E7EVZ5_HUMAN]		7.58673e+06
Laminin subunit alpha-4	A0A0A0MTC7	LAMA4	[A0A0A0MTC7_HUMAN]		7.5723e+06
CAAX prenyl protease 1 homolog	O75844	ZMPSTE24	[FACE1_HUMAN]	8.04163e+06	7.56485e+06
Zinc-alpha-2-glycoprotein	P25311	AZGP1	[ZA2G_HUMAN]		7.08084e+06
Condensin complex subunit 3 (Fragment)	H0Y9Z8	NCAPG	[H0Y9Z8_HUMAN]		7.06359e+06
Ribonucleoside-diphosphate reductase subunit M2 (Fragment)	C9JXC1	RRM2	[C9JXC1_HUMAN]		7060176
Golgi resident protein GCP60	Q9H3P7	ACBD3	[GCP60_HUMAN]	2.27887e+07	6915688
GTPase-activating protein and VPS9 domain-containing protein 1	F8W9S7	GAPVD1	[F8W9S7_HUMAN]	13813213	6.84255e+06
Bleomycin hydrolase (Fragment)	K7ESE8	BLMH	[K7ESE8_HUMAN]		6.82534e+06
Syntaxin-6	O43752	STX6	[STX6_HUMAN]	4.83262e+07	6.73618e+06
E3 ubiquitin-protein ligase NEDD4 (Fragment)	H0Y8H4	NEDD4	[H0Y8H4_HUMAN]		6.72908e+06
NADP-dependent malic enzyme	P48163	ME1	[MAOX_HUMAN]	37818615	6.66382e+06
UDP-glucose:glycoprotein glucosyltransferase 1	Q9NYU2	UGGT1	[UGGG1_HUMAN]	2.58659e+07	6636418
Calcium-transporting ATPase	E7ERY9	ATP2B1	[E7ERY9_HUMAN]	1.8206e+07	6.21996e+06
Proline-rich protein 4	Q16378	PRR4	[PROL4_HUMAN]	2.59987e+07	6.07312e+06
Ubiquitin carboxyl-terminal hydrolase	A0A087WTB8	UCHL3	[A0A087WTB8_HUMAN]	2.80779e+07	5.9908e+06
Fibronectin type III and SPRY domain-containing protein 1 (Fragment)	M0R2F6	FSD1	[M0R2F6_HUMAN]		5917155
Transportin-3	E9PFH4	TNPO3	[E9PFH4_HUMAN]	1.75919e+07	5.48616e+06
Epidermal growth factor receptor (Fragment)	C9JYS6	EGFR	[C9JYS6_HUMAN]		5.19141e+06
Mediator of DNA damage checkpoint protein 1	Q14676	MDC1	[MDC1_HUMAN]		4.99888e+06
Adenosine 3'-phospho 5'-phosphosulfate transporter 1	Q8TB61	SLC35B2	[S35B2_HUMAN]		4.83919e+06
Glutathione S-transferase Mu 2	E9PGV1	GSTM2	[E9PGV1_HUMAN]		4.80973e+06
Intron-binding protein aquarius	O60306	AQR	[AQR_HUMAN]	2.05933e+07	4.75868e+06
Integrin beta-5	P18084	ITGB5	[ITB5_HUMAN]		4.62097e+06
Vesicle transport through interaction with t-SNAREs homolog 1A	Q96AJ9	VTI1A	[VTI1A_HUMAN]	3.93088e+06	4.23417e+06
Atlastin-2	B5MCN0	ATL2	[B5MCN0_HUMAN]		4.20419e+06
Suprabasin	Q6UWP8	SBSN	[SBSN_HUMAN]		4.18363e+06
Unconventional myosin-Ic (Fragment)	I3L168	MYO1C	[I3L168_HUMAN]	7.54971e+06	4.07492e+06
Multicilin	I6L8E2	MCIDAS	[I6L8E2_HUMAN]		4.0274e+06
Ras-related GTP-binding protein A	Q7L523	RRAGA	[RRAGA_HUMAN]	7.07249e+06	3.94318e+06
F-box only protein 50	Q6ZVX7	NCCRP1	[FBX50_HUMAN]	1.04834e+07	3338462
Spermine synthase (Fragment)	H7C2R7	SMS	[H7C2R7_HUMAN]	5.90054e+06	3.10544e+06
Pyridoxal kinase	F2Z2Y4	PDXK	[F2Z2Y4_HUMAN]	1.213e+07	3.0242e+06
Calumenin	O43852	CALU	[CALU_HUMAN]	1.30457e+07	2.44341e+06
Seizure 6-like protein 2	Q6UXD5	SEZ6L2	[SE6L2_HUMAN]		2.43703e+06
Zinc finger protein 470	Q6ECI4	ZNF470	[ZN470_HUMAN]		1.87058e+06
Heterogeneous nuclear ribonucleoproteins A2/B1	P22626	HNRNPA2B1	[ROA2_HUMAN]	2.02543e+07	1.44214e+06
Cystathionine beta-synthase	P35520	CBS	[CBS_HUMAN]		1.05273e+06
ELMO domain-containing protein 2	Q8IZ81	ELMOD2	[ELMD2_HUMAN]		790760
40S ribosomal protein S14	P62263	RPS14	[RS14_HUMAN]	4.89116e+08
Alpha-ketoglutarate-dependent dioxygenase FTO	Q9C0B1	FTO	[FTO_HUMAN]	1.87211e+07
Aldehyde dehydrogenase family 16 member A1	F5H4B6	ALDH16A1	[F5H4B6_HUMAN]	3.09495e+07
Dual specificity mitogen-activated protein kinase kinase 1	Q02750	MAP2K1	[MP2K1_HUMAN]	1.47997e+07
Dynactin subunit 1	E7EX90	DCTN1	[E7EX90_HUMAN]	9.38059e+07
Alpha-actinin-1	H9KV75	ACTN1	[H9KV75_HUMAN]	5.88198e+07
DNA-directed RNA polymerase III subunit RPC3	E9PHH9	POLR3C	[E9PHH9_HUMAN]	2.22757e+07
Dynactin subunit 2 (Fragment)	H0YI98	DCTN2	[H0YI98_HUMAN]	3.82228e+07
Dynactin subunit 3	X6RA56	DCTN3	[X6RA56_HUMAN]	39747168
Dynamin-1-like protein	G8JLD5	DNM1L	[G8JLD5_HUMAN]	21967860
DnaJ homolog subfamily B member 11	Q9UBS4	DNAJB11	[DJB11_HUMAN]	6.076e+07
Alpha-1,6-mannosyl-glycoprotein 2-beta-N-acetylglucosaminyltransferase	Q10469	MGAT2	[MGAT2_HUMAN]	2.71312e+07
Albumin, isoform CRA_k	C9JKR2	ALB	[C9JKR2_HUMAN]	17223402
Amidophosphoribosyltransferase	Q06203	PPAT	[PUR1_HUMAN]	9.17425e+07
Alanine--tRNA ligase, cytoplasmic	P49588	AARS	[SYAC_HUMAN]	8.56068e+07
DnaJ homolog subfamily B member 1 (Fragment)	M0R128	DNAJB1	[M0R128_HUMAN]	1.1753e+07
Alpha-1,4 glucan phosphorylase	E9PK47	PYGL	[E9PK47_HUMAN]	7.45707e+07
DNA-directed RNA polymerases I and III subunit RPAC1 (Fragment)	D6RDJ3	POLR1C	[D6RDJ3_HUMAN]	5.31231e+07
Dual oxidase 2	Q9NRD8	DUOX2	[DUOX2_HUMAN]
ADP-ribosylation factor-like protein 3	P36405	ARL3	[ARL3_HUMAN]	2.11145e+07
DNA-directed RNA polymerase III subunit RPC6	Q9H1D9	POLR3F	[RPC6_HUMAN]	1.26146e+07
DNA-directed RNA polymerases I, II, and III subunit RPABC3 (Fragment)	C9JLU1	POLR2H	[C9JLU1_HUMAN]	1.71784e+07
Dr1-associated corepressor (Fragment)	E9PNC7	DRAP1	[E9PNC7_HUMAN]	45548975
1-phosphatidylinositol 4,5-bisphosphate phosphodiesterase gamma-1	P19174	PLCG1	[PLCG1_HUMAN]	1.4089e+07
DnaJ homolog subfamily A member 1	P31689	DNAJA1	[DNJA1_HUMAN]	2.81686e+07
ADP-ribosylation factor-like protein 8A	Q96BM9	ARL8A	[ARL8A_HUMAN]	25126590
ADP-ribosylation factor-like protein 1	P40616	ARL1	[ARL1_HUMAN]	3.59893e+07
DnaJ homolog subfamily A member 2	O60884	DNAJA2	[DNJA2_HUMAN]	38528210
60S ribosomal protein L36	Q9Y3U8	RPL36	[RL36_HUMAN]	115116955
Elongator complex protein 1	F5H2T0	IKBKAP	[F5H2T0_HUMAN]	3.77868e+07
40S ribosomal protein S30	P62861	FAU	[RS30_HUMAN]	356440027
14 kDa phosphohistidine phosphatase	Q9NRX4	PHPT1	[PHP14_HUMAN]	1.63099e+07
Elongation factor 1-delta (Fragment)	E9PL71	EEF1D	[E9PL71_HUMAN]	2.43772e+08
Elongation factor 1-delta	P29692	EEF1D	[EF1D_HUMAN]	2.51416e+08
E3 ubiquitin-protein ligase UBR5	E7EMW7	UBR5	[E7EMW7_HUMAN]	1.31289e+07
Elongation factor 1-beta	P24534	EEF1B2	[EF1B_HUMAN]	2.97757e+08
60S ribosomal protein L28	H0YLP6	RPL28	[H0YLP6_HUMAN]	127654697
60S ribosomal protein L38 (Fragment)	J3KSP2	RPL38	[J3KSP2_HUMAN]	38193268
60S ribosomal protein L5	P46777	RPL5	[RL5_HUMAN]	9.54456e+07
40S ribosomal protein S2	P15880	RPS2	[RS2_HUMAN]	8.11552e+08
60S ribosomal protein L8 (Fragment)	E9PKZ0	RPL8	[E9PKZ0_HUMAN]	2.16597e+08
60S ribosomal protein L9 (Fragment)	D6RAN4	RPL9	[D6RAN4_HUMAN]	5.71675e+07
6-phosphogluconate dehydrogenase, decarboxylating	P52209	PGD	[6PGD_HUMAN]	3.24798e+08
60S ribosomal protein L35a	F8WBS5	RPL35A	[F8WBS5_HUMAN]	6.00439e+08
40S ribosomal protein S6	A2A3R5	RPS6	[A2A3R5_HUMAN]	1.98899e+07
Epiplakin	P58107	EPPK1	[EPIPL_HUMAN]	7.08468e+07
60 kDa heat shock protein, mitochondrial (Fragment)	E7EXB4	HSPD1	[E7EXB4_HUMAN]	1.55511e+07
60S ribosomal protein L10	F8W7C6	RPL10	[F8W7C6_HUMAN]	5.29618e+07
60S ribosomal protein L13 (Fragment)	J3QSB4	RPL13	[J3QSB4_HUMAN]	2.58295e+08
60S ribosomal protein L13a	P40429	RPL13A	[RL13A_HUMAN]	336926707
60S ribosomal protein L18 (Fragment)	H0YHA7	RPL18	[H0YHA7_HUMAN]	4.83063e+08
40S ribosomal protein S3a (Fragment)	D6RG13	RPS3A	[D6RG13_HUMAN]	5.52238e+08
(E3-independent) E2 ubiquitin-conjugating enzyme (Fragment)	K7ES11	UBE2O	[K7ES11_HUMAN]	1.4854e+07
60S ribosomal protein L32 (Fragment)	D3YTB1	RPL32	[D3YTB1_HUMAN]	201168339
60S ribosomal protein L23a	K7EMA7	RPL23A	[K7EMA7_HUMAN]	1.36226e+08
116 kDa U5 small nuclear ribonucleoprotein component	Q15029	EFTUD2	[U5S1_HUMAN]	3.25222e+07
60S ribosomal protein L27	P61353	RPL27	[RL27_HUMAN]	8.97989e+07
60S ribosomal protein L27a	E9PJD9	RPL27A	[E9PJD9_HUMAN]	1.48877e+07
Endophilin-A2 (Fragment)	M0QYE0	SH3GL1	[M0QYE0_HUMAN]	7.51365e+07
Acidic leucine-rich nuclear phosphoprotein 32 family member B	Q92688	ANP32B	[AN32B_HUMAN]	43897427
60S ribosomal protein L18a (Fragment)	M0R3D6	RPL18A	[M0R3D6_HUMAN]	4.93263e+07
E3 ubiquitin-protein ligase CHIP	Q9UNE7	STUB1	[CHIP_HUMAN]	2.29646e+07
A disintegrin and metalloproteinase with thrombospondin motifs 1	Q9UHI8	ADAMTS1	[ATS1_HUMAN]	1.1796e+08
1-phosphatidylinositol 4,5-bisphosphate phosphodiesterase eta-1	Q4KWH8	PLCH1	[PLCH1_HUMAN]	6.28429e+07
E3 ubiquitin-protein ligase KCMF1	Q9P0J7	KCMF1	[KCMF1_HUMAN]	1.40437e+07
Adenosine kinase	P55263	ADK	[ADK_HUMAN]	5.09407e+07
Adenylate cyclase type 7	F5H699	ADCY7	[F5H699_HUMAN]	2.74116e+07
E3 ubiquitin-protein ligase HECTD3	Q5T447	HECTD3	[HECD3_HUMAN]	1.34833e+07
Adenine phosphoribosyltransferase	H3BSW3	APRT	[H3BSW3_HUMAN]	19093539
E3 ubiquitin-protein ligase HECTD1 (Fragment)	G3V4V5	HECTD1	[G3V4V5_HUMAN]	1.95542e+07
Acylamino-acid-releasing enzyme	P13798	APEH	[ACPH_HUMAN]	5.37719e+07
E3 ubiquitin-protein ligase ARIH2	O95376	ARIH2	[ARI2_HUMAN]	9.88073e+06
E3 ubiquitin-protein ligase ARIH1 (Fragment)	A0A087WT96	ARIH1	[A0A087WT96_HUMAN]	7.99289e+06
Adhesion G protein-coupled receptor L2 (Fragment)	H0Y5C0	ADGRL2	[H0Y5C0_HUMAN]	1.05898e+07
Adhesion G-protein coupled receptor G4	Q8IZF6	ADGRG4	[AGRG4_HUMAN]
Dynein light chain 1, cytoplasmic	P63167	DYNLL1	[DYL1_HUMAN]	1.18751e+07
Dynein assembly factor 5, axonemal	Q86Y56	DNAAF5	[DAAF5_HUMAN]	9.89946e+06
Adenylyl cyclase-associated protein 1	Q01518	CAP1	[CAP1_HUMAN]	2.99778e+07
Arginine and glutamate-rich protein 1	Q9NWB6	ARGLU1	[ARGL1_HUMAN]	1.55739e+08
Adipocyte plasma membrane-associated protein	Q9HDC9	APMAP	[APMAP_HUMAN]	1.45013e+07
Acidic leucine-rich nuclear phosphoprotein 32 family member E	Q9BTT0	ANP32E	[AN32E_HUMAN]	1.29585e+08
40S ribosomal protein S17	P08708	RPS17	[RS17_HUMAN]	3.06911e+08
40S ribosomal protein S15	K7EJ78	RPS15	[K7EJ78_HUMAN]	1.40066e+08
Actin-like protein 6A	O96019	ACTL6A	[ACL6A_HUMAN]	8.17594e+07
Actin-related protein 10	G3V2Q5	ACTR10	[G3V2Q5_HUMAN]	11094897
E3 ubiquitin-protein ligase MYCBP2	O75592	MYCBP2	[MYCB2_HUMAN]	1.50222e+07
Actin-related protein 2/3 complex subunit 1B	O15143	ARPC1B	[ARC1B_HUMAN]	1.18773e+07
Acetyl-CoA carboxylase 1	Q13085	ACACA	[ACACA_HUMAN]	1.48893e+07
Actin-related protein 2/3 complex subunit 2 (Fragment)	H7C3F9	ARPC2	[H7C3F9_HUMAN]	4.55511e+06
DNA-directed RNA polymerase III subunit RPC1	Q7Z755	POLR3A	[Q7Z755_HUMAN]	52927683
Actin-related protein 2/3 complex subunit 4	F8WDD7	ARPC4	[F8WDD7_HUMAN]	28560090
Activator of 90 kDa heat shock protein ATPase homolog 1 (Fragment)	G3V438	AHSA1	[G3V438_HUMAN]	5.75192e+07
E3 ubiquitin-protein ligase RNF213	A0A0A0MTR7	RNF213	[A0A0A0MTR7_HUMAN]	1.41452e+07
E3 ubiquitin-protein ligase RAD18	F8WE49	RAD18	[F8WE49_HUMAN]	56094065
Echinoderm microtubule-associated protein-like 4	Q9HC35	EML4	[EMAL4_HUMAN]	1.95664e+07
Cullin-2	Q13617	CUL2	[CUL2_HUMAN]	5.06405e+07
Chromosome 6 open reading frame 55, isoform CRA_b	A0A087WY55	VTA1	[A0A087WY55_HUMAN]	1.83046e+07
CCR4-NOT transcription complex subunit 10	Q9H9A5	CNOT10	[CNO10_HUMAN]	1.22213e+07
CD276 antigen	A0A0C4DGH0	CD276	[A0A0C4DGH0_HUMAN]
CD99 antigen	P14209	CD99	[CD99_HUMAN]	4.88883e+06
Cullin-associated NEDD8-dissociated protein 2	O75155	CAND2	[CAND2_HUMAN]	3.8097e+06
26S proteasome non-ATPase regulatory subunit 4	P55036	PSMD4	[PSMD4_HUMAN]	3.68705e+07
4-trimethylaminobutyraldehyde dehydrogenase	P49189	ALDH9A1	[AL9A1_HUMAN]	5.87354e+07
Cullin-3	Q13618	CUL3	[CUL3_HUMAN]	1.25154e+07
Cyclin-dependent kinase 4	F8VYY1	CDK4	[F8VYY1_HUMAN]	3.19855e+07
Cell cycle and apoptosis regulator protein 2	Q8N163	CCAR2	[CCAR2_HUMAN]	3.23349e+07
Cell differentiation protein RCD1 homolog	Q92600	RQCD1	[RCD1_HUMAN]	3.20483e+07
CTP synthase 2	Q9NRF8	CTPS2	[PYRG2_HUMAN]	6.29901e+07
Centrosomal protein of 152 kDa	A0A075B719	CEP152	[A0A075B719_HUMAN]
Chloride transport protein 6	P51797	CLCN6	[CLCN6_HUMAN]	21810306
Chromobox protein homolog 1 (Fragment)	B5MD17	CBX1	[B5MD17_HUMAN]	8.43759e+07
Cytoplasmic FMR1-interacting protein 1	Q7L576	CYFIP1	[CYFP1_HUMAN]	5.10501e+07
Cullin-5	Q93034	CUL5	[CUL5_HUMAN]	2.02573e+07
Cytochrome b5 type B	D6RFH4	CYB5B	[D6RFH4_HUMAN]	5.98754e+07
DNA fragmentation factor subunit alpha	O00273	DFFA	[DFFA_HUMAN]	2.34228e+07
Cytoplasmic dynein 1 intermediate chain 2	Q13409	DYNC1I2	[DC1I2_HUMAN]	1.3035e+07
Cytoplasmic aconitate hydratase	P21399	ACO1	[ACOC_HUMAN]	2.70761e+07
Calnexin	P27824	CANX	[CALX_HUMAN]	5.8902e+07
Cytokine receptor-like factor 3	Q8IUI8	CRLF3	[CRLF3_HUMAN]	1.09807e+07
Calpain small subunit 1 (Fragment)	U3KQE2	CAPNS1	[U3KQE2_HUMAN]	1.39562e+07
Cyclin-dependent kinase 1	A0A087WZZ9	CDK1	[A0A087WZZ9_HUMAN]	1.04502e+07
Calreticulin	P27797	CALR	[CALR_HUMAN]	5.17002e+07
Citrate synthase	A0A0C4DGI3	CS	[A0A0C4DGI3_HUMAN]	3.74391e+07
Cysteine--tRNA ligase, cytoplasmic	B4DKY1	CARS	[B4DKY1_HUMAN]	4.45638e+07
cAMP-dependent protein kinase type I-alpha regulatory subunit (Fragment)	K7EM13	PRKAR1A	[K7EM13_HUMAN]	1.0838e+07
Cystatin-A	P01040	CSTA	[CYTA_HUMAN]	4.41219e+07
cAMP-dependent protein kinase type II-alpha regulatory subunit	P13861	PRKAR2A	[KAP2_HUMAN]	3.75372e+07
Capping protein (Actin filament) muscle Z-line, beta, isoform CRA_a	B1AK87	CAPZB	[B1AK87_HUMAN]	9.85683e+07
Cystathionine beta-synthase (Fragment)	H7C1W6	CBS	[H7C1W6_HUMAN]	2.41616e+07
Caspase-14	P31944	CASP14	[CASPE_HUMAN]	4.37885e+07
Calpain-2 catalytic subunit	P17655	CAPN2	[CAN2_HUMAN]	2.53183e+07
COMM domain-containing protein 3 (Fragment)	R4GN06	COMMD3	[R4GN06_HUMAN]	27662672
Chromodomain-helicase-DNA-binding protein 4	F5GWX5	CHD4	[F5GWX5_HUMAN]	2.63231e+07
Coatomer subunit gamma-2	Q9UBF2	COPG2	[COPG2_HUMAN]	6.45496e+07
Collagen alpha-1(VI) chain	A0A087X0S5	COL6A1	[A0A087X0S5_HUMAN]	2.45285e+07
Collagen alpha-1(XIV) chain	Q05707	COL14A1	[COEA1_HUMAN]	2.07961e+07
COP9 signalosome complex subunit 6	E7EM64	COPS6	[E7EM64_HUMAN]	1.93219e+08
COP9 signalosome complex subunit 5	Q92905	COPS5	[CSN5_HUMAN]	1.47371e+08
COP9 signalosome complex subunit 7b	J3KQ34	COPS7B	[J3KQ34_HUMAN]	1.00971e+08
COMM domain-containing protein 2	F8WC41	COMMD2	[F8WC41_HUMAN]	2.82825e+07
Coatomer subunit delta	P48444	ARCN1	[COPD_HUMAN]	2.45531e+07
COP9 signalosome complex subunit 2	B4DIH5	COPS2	[B4DIH5_HUMAN]	8.87968e+07
Condensin complex subunit 1	Q15021	NCAPD2	[CND1_HUMAN]	3.64975e+07
COP9 signalosome complex subunit 1	A0A096LP07	GPS1	[A0A096LP07_HUMAN]	1.78228e+08
Condensin complex subunit 2 (Fragment)	H7C415	NCAPH	[H7C415_HUMAN]	9987284
Conserved oligomeric Golgi complex subunit 5	Q9UP83	COG5	[COG5_HUMAN]	1.54694e+07
Conserved oligomeric Golgi complex subunit 4	A0A0A0MS45	COG4	[A0A0A0MS45_HUMAN]	1.62267e+07
Condensin complex subunit 3	Q9BPX3	NCAPG	[CND3_HUMAN]	2.50233e+07
COP9 signalosome complex subunit 3	Q9UNS2	COPS3	[CSN3_HUMAN]	1.30872e+08
Cleavage and polyadenylation specificity factor subunit 1	Q10570	CPSF1	[CPSF1_HUMAN]	2.03266e+07
Creatine kinase U-type, mitochondrial	P12532	CKMT1A	[KCRU_HUMAN]	7.30823e+07
Citrate synthase (Fragment)	H0YIC4	CS	[H0YIC4_HUMAN]
Coronin	B4E3S0	CORO1C	[B4E3S0_HUMAN]	2.47839e+07
C-Jun-amino-terminal kinase-interacting protein 4	A0A087X2D8	SPAG9	[A0A087X2D8_HUMAN]	2.20706e+07
Corneodesmosin	G8JLG2	CDSN	[G8JLG2_HUMAN]	1.58323e+07
Clathrin interactor 1	Q14677	CLINT1	[EPN4_HUMAN]
Coatomer subunit epsilon	A0A087X0I4	COPE	[A0A087X0I4_HUMAN]	7.1057e+07
Cleavage and polyadenylation specific factor 3, 73kDa, isoform CRA_b	G5E9W3	CPSF3	[G5E9W3_HUMAN]	2.72173e+07
Calmodulin-like protein 5	Q9NZT1	CALML5	[CALL5_HUMAN]	1.87353e+08
Cleavage and polyadenylation specificity factor subunit 5	O43809	NUDT21	[CPSF5_HUMAN]	1.91853e+07
Cleavage and polyadenylation-specificity factor subunit 6	F8WJN3	CPSF6	[F8WJN3_HUMAN]	1.08517e+07
Cleavage stimulation factor subunit 1 (Fragment)	A0A0A0MSZ9	CSTF1	[A0A0A0MSZ9_HUMAN]
Cleavage stimulation factor subunit 3	Q12996	CSTF3	[CSTF3_HUMAN]	1.43747e+07
Clustered mitochondria protein homolog (Fragment)	I3L2B0	CLUH	[I3L2B0_HUMAN]	1.05818e+07
Coatomer subunit beta	P53618	COPB1	[COPB_HUMAN]	8.78325e+07
COP9 signalosome complex subunit 8	E9PGT6	COPS8	[E9PGT6_HUMAN]	5.37829e+07
Clathrin light chain A	C9J8P9	CLTA	[C9J8P9_HUMAN]	7.38001e+07
Ataxin-10	Q9UBB4	ATXN10	[ATX10_HUMAN]	5.17256e+07
Dihydropyrimidinase-related protein 2	Q16555	DPYSL2	[DPYL2_HUMAN]	2.52564e+07
CCR4-NOT transcription complex subunit 1 (Fragment)	H3BMZ2	CNOT1	[H3BMZ2_HUMAN]	2.65358e+07
Arginase-1	P05089	ARG1	[ARGI1_HUMAN]	22310199
Argininosuccinate synthase (Fragment)	Q5T6L5	ASS1	[Q5T6L5_HUMAN]	1.66577e+07
Armadillo repeat-containing protein 6 (Fragment)	F5H7V0	ARMC6	[F5H7V0_HUMAN]	1.8038e+07
Asparagine--tRNA ligase, cytoplasmic	O43776	NARS	[SYNC_HUMAN]	2.73712e+07
DNA mismatch repair protein Msh2	A0A087X1E7	MSH2	[A0A087X1E7_HUMAN]	3.5261e+07
Aspartyl aminopeptidase	Q9ULA0	DNPEP	[DNPEP_HUMAN]	1.16406e+08
Apoptosis inhibitor 5	G3V1C3	API5	[G3V1C3_HUMAN]	5.56269e+07
Diphthamide biosynthesis protein 2 (Fragment)	H0YED1	DPH2	[H0YED1_HUMAN]	194381560
3-hydroxybutyrate dehydrogenase type 2	D6RBF6	BDH2	[D6RBF6_HUMAN]	1.12538e+07
ATP synthase subunit beta, mitochondrial (Fragment)	F8W0P7	ATP5B	[F8W0P7_HUMAN]	1.28312e+07
ATPase ASNA1	A0A087WXS7	ASNA1	[A0A087WXS7_HUMAN]	3.69881e+07
Dipeptidyl peptidase 9	M0R2A8	DPP9	[M0R2A8_HUMAN]	13834279
ATP-binding cassette sub-family E member 1	P61221	ABCE1	[ABCE1_HUMAN]	2.91069e+07
Cytoplasmic dynein 1 light intermediate chain 1	E9PHI6	DYNC1LI1	[E9PHI6_HUMAN]	3.72542e+07
Aspartate--tRNA ligase, cytoplasmic (Fragment)	C9J7S3	DARS	[C9J7S3_HUMAN]	364421562
Antigen peptide transporter 1	Q03518	TAP1	[TAP1_HUMAN]
Aminoacyl tRNA synthase complex-interacting multifunctional protein 1	Q12904	AIMP1	[AIMP1_HUMAN]	9.22073e+07
DNA-directed RNA polymerase	A0A0C4DGZ0	POLR2A	[A0A0C4DGZ0_HUMAN]	15354070
Aminoacyl tRNA synthase complex-interacting multifunctional protein 2	Q13155	AIMP2	[AIMP2_HUMAN]	4.34164e+07
Amyloid beta A4 protein (Fragment)	H7C0V9	APP	[H7C0V9_HUMAN]
DNA replication licensing factor MCM7	P33993	MCM7	[MCM7_HUMAN]	6.06749e+07
Annexin	Q6P452	ANXA4	[Q6P452_HUMAN]	8.18434e+07
Apoptosis-inducing factor 1, mitochondrial	E9PMA0	AIFM1	[E9PMA0_HUMAN]	3.83909e+06
40S ribosomal protein S12	P25398	RPS12	[RS12_HUMAN]	44292300
ATP-dependent 6-phosphofructokinase, liver type	P17858	PFKL	[PFKAL_HUMAN]	3.17699e+07
DNA replication licensing factor MCM3	P25205	MCM3	[MCM3_HUMAN]	2.10138e+07
DNA replication licensing factor MCM2 (Fragment)	H0Y8E6	MCM2	[H0Y8E6_HUMAN]	4.30053e+07
AP-1 complex subunit mu-1	K7EJL1	AP1M1	[K7EJL1_HUMAN]	2.10314e+07
DNA replication complex GINS protein SLD5	E5RFF9	GINS4	[E5RFF9_HUMAN]	2.07259e+07
AP-2 complex subunit alpha-2	O94973	AP2A2	[AP2A2_HUMAN]	2.97841e+07
DNA mismatch repair protein Msh6	A0A087WWJ1	MSH6	[A0A087WWJ1_HUMAN]	3.20284e+07
AP-2 complex subunit beta	A0A087X253	AP2B1	[A0A087X253_HUMAN]	2.96208e+07
Annexin (Fragment)	H0YN42	ANXA2	[H0YN42_HUMAN]	3.06302e+08
Calcium/calmodulin-dependent protein kinase type 1	Q14012	CAMK1	[KCC1A_HUMAN]	1.52248e+07
ATP-binding cassette sub-family F member 1 (Fragment)	H0YGW7	ABCF1	[H0YGW7_HUMAN]	1.36826e+07
Breast cancer type 2 susceptibility protein	P51587	BRCA2	[BRCA2_HUMAN]	95183551
BRISC and BRCA1-A complex member 1	M0QY17	BABAM1	[M0QY17_HUMAN]	3.94936e+07
BTB/POZ domain-containing protein KCTD12	Q96CX2	KCTD12	[KCD12_HUMAN]	4.61905e+07
DCC-interacting protein 13-alpha (Fragment)	C9JAB0	APPL1	[C9JAB0_HUMAN]	9.15459e+06
Cadherin-related family member 1	Q96JP9	CDHR1	[CDHR1_HUMAN]	8.73635e+06
Deoxyribose-phosphate aldolase	Q9Y315	DERA	[DEOC_HUMAN]	1.12773e+08
Calcium/calmodulin-dependent protein kinase (CaM kinase) II delta, isoform CRA_e	D6R938	CAMK2D	[D6R938_HUMAN]	2.74162e+07
Bleomycin hydrolase (Fragment)	K7ES02	BLMH	[K7ES02_HUMAN]	7.60985e+07
Calcium-binding protein 39	Q9Y376	CAB39	[CAB39_HUMAN]	1.45139e+07
Cytosolic acyl coenzyme A thioester hydrolase	O00154	ACOT7	[BACH_HUMAN]	9.15794e+07
Calcyclin-binding protein	Q9HB71	CACYBP	[CYBP_HUMAN]	9.18099e+07
Cytosol aminopeptidase	P28838	LAP3	[AMPL_HUMAN]	2.34465e+07
Cytoskeleton-associated protein 5	Q14008	CKAP5	[CKAP5_HUMAN]	6.77297e+06
Cytoplasmic FMR1-interacting protein 2	H7C229	CYFIP2	[H7C229_HUMAN]	4.49091e+07
Calmodulin	P62158	CALM1	[CALM_HUMAN]	1.033e+08
Calcineurin B homologous protein 1 (Fragment)	H0YLY7	CHP1	[H0YLY7_HUMAN]	19053915
BAG family molecular chaperone regulator 2	O95816	BAG2	[BAG2_HUMAN]	24326422
26S protease regulatory subunit 8	P62195	PSMC5	[PRS8_HUMAN]	3.65899e+08
Dihydropteridine reductase	P09417	QDPR	[DHPR_HUMAN]	25060839
ATP-dependent RNA helicase DDX1	Q92499	DDX1	[DDX1_HUMAN]	5.72029e+07
Diacylglycerol kinase	A0A087WUZ9	DGKD	[A0A087WUZ9_HUMAN]	1.88773e+07
Developmentally-regulated GTP-binding protein 1	Q9Y295	DRG1	[DRG1_HUMAN]	1.8434e+07
ATP-dependent RNA helicase DDX19A (Fragment)	I3L352	DDX19A	[I3L352_HUMAN]	29418291
BolA-like protein 2	Q9H3K6	BOLA2	[BOLA2_HUMAN]	1.07871e+07
Baculoviral IAP repeat-containing protein 6	Q9NR09	BIRC6	[BIRC6_HUMAN]	8.4658e+06
DNA-directed RNA polymerase	C9J4M6	POLR2B	[C9J4M6_HUMAN]	1.09264e+07
26S proteasome non-ATPase regulatory subunit 10	B1AJY5	PSMD10	[B1AJY5_HUMAN]	1.08405e+07
Bardet-Biedl syndrome 1 protein (Fragment)	E9PMB7	BBS1	[E9PMB7_HUMAN]	37462446
Basic leucine zipper and W2 domain-containing protein 2 (Fragment)	Q75MG1	BZW2	[Q75MG1_HUMAN]	1.34101e+07
Desmoglein-2	Q14126	DSG2	[DSG2_HUMAN]	9.92244e+06
Desmocollin-1	Q08554	DSC1	[DSC1_HUMAN]	5.23041e+07
Biliverdin reductase A (Fragment)	C9J1E1	BLVRA	[C9J1E1_HUMAN]	5.758e+07
Biogenesis of lysosome-related organelles complex 1 subunit 6 (Fragment)	H3BPR6	BLOC1S6	[H3BPR6_HUMAN]	1.78459e+07
ATP-dependent RNA helicase DDX3X	A0A0D9SFB3	DDX3X	[A0A0D9SFB3_HUMAN]	9.69676e+06
Septin-9 (Fragment)	K7EL40	SEPT9	[K7EL40_HUMAN]	1.95758e+07
Serine/threonine-protein kinase PLK4 (Fragment)	H0YAL6	PLK4	[H0YAL6_HUMAN]
Selenocysteine lyase (Fragment)	H7C1S7	SCLY	[H7C1S7_HUMAN]	1.51558e+07
Sepiapterin reductase	P35270	SPR	[SPRE_HUMAN]	7.45359e+06
Septin-11 (Fragment)	D6RDU5	SEPT11	[D6RDU5_HUMAN]	5.41688e+07
Septin-2 (Fragment)	C9J2Q4	SEPT2	[C9J2Q4_HUMAN]	3.9231e+07
Secernin-1	Q12765	SCRN1	[SCRN1_HUMAN]	1.59076e+07
Septin-8 (Fragment)	C9JV02	SEPT8	[C9JV02_HUMAN]	3.34803e+07
SEC23-interacting protein	Q9Y6Y8	SEC23IP	[S23IP_HUMAN]	11337367
Sequestosome-1	E7EMC7	SQSTM1	[E7EMC7_HUMAN]	5368663
Serine incorporator 1	Q9NRX5	SERINC1	[SERC1_HUMAN]	1.85647e+07
Serine incorporator 5	A0A0A0MTB0	SERINC5	[A0A0A0MTB0_HUMAN]	1.64352e+07
Serine/arginine-rich-splicing factor 9 (Fragment)	H0YIB4	SRSF9	[H0YIB4_HUMAN]	13561320
Serine/threonine-protein kinase mTOR	P42345	MTOR	[MTOR_HUMAN]	9.27561e+06
Regulator of nonsense transcripts 1	Q92900	UPF1	[RENT1_HUMAN]	27241550
Septin-7 (Fragment)	H0Y3Y4	SEPT7	[H0Y3Y4_HUMAN]	3.33393e+07
Rho-associated protein kinase 1	Q13464	ROCK1	[ROCK1_HUMAN]	8.06187e+06
Spermatogenesis-associated protein 5	Q8NB90	SPATA5	[SPAT5_HUMAN]	2.56645e+08
Replication factor C subunit 3	P40938	RFC3	[RFC3_HUMAN]	5.19131e+06
Replication factor C subunit 4	P35249	RFC4	[RFC4_HUMAN]	2.78484e+07
Replication factor C subunit 5 (Fragment)	E9PEP3	RFC5	[E9PEP3_HUMAN]	86658960
Replication protein A 14 kDa subunit	B5MC59	RPA3	[B5MC59_HUMAN]	4.34252e+07
Secretory carrier-associated membrane protein 1 (Fragment)	A0A087WU14	SCAMP1	[A0A087WU14_HUMAN]	7.28292e+07
Rho guanine nucleotide exchange factor 2	Q92974	ARHGEF2	[ARHG2_HUMAN]	1.14204e+07
Serine/threonine-protein kinase WNK1	F5GWT4	WNK1	[F5GWT4_HUMAN]	8.15013e+06
Ribonuclease inhibitor	P13489	RNH1	[RINI_HUMAN]	9.55294e+07
Ribosome maturation protein SBDS	F8WE72	SBDS	[F8WE72_HUMAN]	2.20515e+07
ROCK2 protein	Q14DU5	ROCK2	[Q14DU5_HUMAN]	2.70444e+07
Ryanodine receptor 1	A0A0A0MRH2	RYR1	[A0A0A0MRH2_HUMAN]
Ryanodine receptor 3	Q15413	RYR3	[RYR3_HUMAN]
Sec1 family domain-containing protein 1	Q8WVM8	SCFD1	[SCFD1_HUMAN]	1.19776e+07
Replication protein A 32 kDa subunit (Fragment)	Q5TEJ7	RPA2	[Q5TEJ7_HUMAN]	1.32843e+08
Solute carrier family 12 member 4	Q9UP95	SLC12A4	[S12A4_HUMAN]	4.86928e+07
Serine/threonine-protein kinase PAK 2	Q13177	PAK2	[PAK2_HUMAN]
Small nuclear ribonucleoprotein Sm D2	P62316	SNRPD2	[SMD2_HUMAN]	3.40011e+08
Small ubiquitin-related modifier 2	P61956	SUMO2	[SUMO2_HUMAN]	8.69107e+06
Sodium/hydrogen exchanger 6 (Fragment)	A0A0D9SGH0	SLC9A6	[A0A0D9SGH0_HUMAN]	17815320
Sodium-coupled neutral amino acid transporter 2	Q96QD8	SLC38A2	[S38A2_HUMAN]	6553962
Small nuclear ribonucleoprotein F	P62306	SNRPF	[RUXF_HUMAN]	7.29638e+07
Solute carrier family 12 member 2	P55011	SLC12A2	[S12A2_HUMAN]	1.7173e+07
Small nuclear ribonucleoprotein E	P62304	SNRPE	[RUXE_HUMAN]	2.93168e+08
Sorbitol dehydrogenase	H0YLA4	SORD	[H0YLA4_HUMAN]	46234079
Sorcin	C9J0K6	SRI	[C9J0K6_HUMAN]	61569607
Sorting nexin-1	H0YK42	SNX1	[H0YK42_HUMAN]	5.00055e+07
Sorting nexin-5 (Fragment)	Q5QPE4	SNX5	[Q5QPE4_HUMAN]	1.24142e+07
Sorting nexin-6 (Fragment)	G3V5X9	SNX6	[G3V5X9_HUMAN]	9.55141e+06
Protein arginine N-methyltransferase 5	O14744	PRMT5	[ANM5_HUMAN]	5.12766e+07
Sodium-dependent phosphate transport protein 3	O00624	SLC17A2	[NPT3_HUMAN]
Shootin-1	A0MZ66	SHTN1	[SHOT1_HUMAN]	8.68352e+06
Serine/threonine-protein phosphatase 6 regulatory subunit 3	H7BXH2	PPP6R3	[H7BXH2_HUMAN]	2.80114e+07
Serine/threonine-protein phosphatase PP1-gamma catalytic subunit	P36873	PPP1CC	[PP1G_HUMAN]	9.83105e+07
Serpin A12	Q8IW75	SERPINA12	[SPA12_HUMAN]	7.29957e+06
Serpin H1	P50454	SERPINH1	[SERPH_HUMAN]	4.56918e+07
Serrate RNA effector molecule homolog	Q9BXP5	SRRT	[SRRT_HUMAN]	1.46726e+07
Small nuclear ribonucleoprotein Sm D1	P62314	SNRPD1	[SMD1_HUMAN]	419669296
SH2 domain-containing protein 7	A6NKC9	SH2D7	[SH2D7_HUMAN]	19512675
Regulator of chromosome condensation (Fragment)	C9JW69	RCC1	[C9JW69_HUMAN]	9.02749e+07
Sideroflexin-1	Q9H9B4	SFXN1	[SFXN1_HUMAN]
Signal recognition particle 54 kDa protein	G3V4F7	SRP54	[G3V4F7_HUMAN]	2.52398e+07
Signal recognition particle subunit SRP72	O76094	SRP72	[SRP72_HUMAN]	9.36582e+06
Sister chromatid cohesion protein PDS5 homolog A	Q29RF7	PDS5A	[PDS5A_HUMAN]	1.63474e+07
Skin-specific protein 32	Q5T750	XP32	[XP32_HUMAN]	5.1464e+07
Small glutamine-rich tetratricopeptide repeat-containing protein alpha (Fragment)	K7ERW5	SGTA	[K7ERW5_HUMAN]	5.66364e+07
S-formylglutathione hydrolase	X6RA14	ESD	[X6RA14_HUMAN]	3.21864e+07
Protein transport protein Sec61 subunit alpha isoform 1	P61619	SEC61A1	[S61A1_HUMAN]
Protein yippee-like 5	P62699	YPEL5	[YPEL5_HUMAN]	42014531
Protein SZT2	Q5T011	SZT2	[SZT2_HUMAN]	2.69324e+08
Protein TMED7-TICAM2	A0A0A6YYA0	TMED7-TICAM2	[A0A0A6YYA0_HUMAN]	28650798
Protein transport protein Sec23A	F5H365	SEC23A	[F5H365_HUMAN]	6.43669e+07
Protein transport protein Sec23B	Q15437	SEC23B	[SC23B_HUMAN]	1.04303e+07
Protein SAAL1	J3KND1	SAAL1	[J3KND1_HUMAN]	311873
Protein transport protein Sec31A	D6RHZ5	SEC31A	[D6RHZ5_HUMAN]	2.64247e+07
Protein phosphatase methylesterase 1	Q9Y570	PPME1	[PPME1_HUMAN]	20931424
Protein TSSC1	F8WDX0	TSSC1	[F8WDX0_HUMAN]	1.09192e+07
Protein VAC14 homolog	Q08AM6	VAC14	[VAC14_HUMAN]	5.33414e+06
Protein virilizer homolog (Fragment)	H0YBN5	KIAA1429	[H0YBN5_HUMAN]	1.73076e+07
Protein VPRBP	Q9Y4B6	VPRBP	[VPRBP_HUMAN]	1.79097e+07
Protein YIPF3 (Fragment)	D6RFI3	YIPF3	[D6RFI3_HUMAN]	4.44359e+07
Renin receptor (Fragment)	H0Y750	ATP6AP2	[H0Y750_HUMAN]	31843027
Protein transport protein Sec24A	O95486	SEC24A	[SC24A_HUMAN]	2.17063e+07
Protein mago nashi homolog	P61326	MAGOH	[MGN_HUMAN]	7.11561e+07
Isochorismatase domain-containing protein 1 (Fragment)	D6RGE2	ISOC1	[D6RGE2_HUMAN]	2.02243e+07
Protein diaphanous homolog 1	A0A0G2JH68	DIAPH1	[A0A0G2JH68_HUMAN]	9.69547e+07
Protein disulfide-isomerase A3 (Fragment)	H7BZJ3	PDIA3	[H7BZJ3_HUMAN]	7.24378e+07
Protein enabled homolog (Fragment)	A0A075B6E5	ENAH	[A0A075B6E5_HUMAN]	5.7531e+07
Protein FAM91A1	E7ER68	FAM91A1	[E7ER68_HUMAN]	1.66142e+07
Protein SON (Fragment)	H7C1M2	SON	[H7C1M2_HUMAN]	1.19221e+08
Protein kinase C and casein kinase substrate in neurons protein 2	Q9UNF0	PACSIN2	[PACN2_HUMAN]	1.50455e+07
Protein-glutamine gamma-glutamyltransferase E	Q08188	TGM3	[TGM3_HUMAN]	1.23774e+07
Protein MON2 homolog	Q7Z3U7	MON2	[MON2_HUMAN]	2.60858e+07
Protein NRDC	F5H7V1	NRDC	[F5H7V1_HUMAN]	3.55992e+07
Protein PBDC1	Q9BVG4	PBDC1	[PBDC1_HUMAN]	5.03531e+07
Protein phosphatase 1 regulatory subunit 7	B5MBZ8	PPP1R7	[B5MBZ8_HUMAN]	1.61823e+07
Protein phosphatase 1F	A8MX49	PPM1F	[A8MX49_HUMAN]	1.03087e+07
Protein phosphatase 1G	O15355	PPM1G	[PPM1G_HUMAN]	4.649e+07
Protein farnesyltransferase/geranylgeranyltransferase type-1 subunit alpha (Fragment)	E9PPM9	FNTA	[E9PPM9_HUMAN]	6.53598e+06
Ras-related protein Rap-1b	P61224	RAP1B	[RAP1B_HUMAN]	2.10491e+08
Protein YIPF4 (Fragment)	H7C0D5	YIPF4	[H7C0D5_HUMAN]	81649083
Ras GTPase-activating-like protein IQGAP1	P46940	IQGAP1	[IQGA1_HUMAN]	6.18058e+07
Ras-related protein Rab-11A (Fragment)	H3BMH2	RAB11A	[H3BMH2_HUMAN]	5.86469e+07
Ras-related protein Rab-14 (Fragment)	X6RFL8	RAB14	[X6RFL8_HUMAN]	57820128
Ras-related protein Rab-1A	P62820	RAB1A	[RAB1A_HUMAN]	1.99944e+08
Rap1 GTPase-GDP dissociation stimulator 1	P52306	RAP1GDS1	[GDS1_HUMAN]	2.54518e+07
Ras-related protein Ral-B	F8WEQ6	RALB	[F8WEQ6_HUMAN]	125644277
Ran-specific GTPase-activating protein	P43487	RANBP1	[RANG_HUMAN]	4.32819e+08
Ras-related protein Rap-2a	P10114	RAP2A	[RAP2A_HUMAN]	3.78285e+07
RCC1 domain-containing protein 1 (Fragment)	G3V3Q4	RCCD1	[G3V3Q4_HUMAN]
Receptor-type tyrosine-protein phosphatase F (Fragment)	H0Y7Z9	PTPRF	[H0Y7Z9_HUMAN]	11349714
Receptor-type tyrosine-protein phosphatase U	Q92729	PTPRU	[PTPRU_HUMAN]
Recombining-binding protein suppressor of hairless (Fragment)	H0Y8R3	RBPJ	[H0Y8R3_HUMAN]	1.40261e+07
Regulation of nuclear pre-mRNA domain-containing protein 1B	Q9NQG5	RPRD1B	[RPR1B_HUMAN]	2.04151e+07
Ras-related protein Rab-7a	P51149	RAB7A	[RAB7A_HUMAN]	8.08345e+07
Pyruvate kinase PKM	P14618	PKM	[KPYM_HUMAN]	8.23261e+08
Protein-L-isoaspartate(D-aspartate) O-methyltransferase	P22061	PCMT1	[PIMT_HUMAN]
Proteolipid protein 2	Q04941	PLP2	[PLP2_HUMAN]	298779495
Protocadherin Fat 1	Q14517	FAT1	[FAT1_HUMAN]	1.39814e+07
Purine nucleoside phosphorylase	P00491	PNP	[PNPH_HUMAN]	3.67217e+07
Putative heat shock 70 kDa protein 7	P48741	HSPA7	[HSP77_HUMAN]	6.45769e+09
Ras GTPase-activating protein-binding protein 2	Q9UN86	G3BP2	[G3BP2_HUMAN]	2.73663e+07
Pyrroline-5-carboxylate reductase 3	Q53H96	PYCRL	[P5CR3_HUMAN]	8.82761e+07
S-phase kinase-associated protein 1	P63208	SKP1	[SKP1_HUMAN]	1.77866e+07
Rab GTPase-activating protein 1	Q9Y3P9	RABGAP1	[RBGP1_HUMAN]	1.07414e+07
Rab3 GTPase-activating protein non-catalytic subunit	Q9H2M9	RAB3GAP2	[RBGPR_HUMAN]	3.77077e+07
Ran GTPase-activating protein 1	P46060	RANGAP1	[RAGP1_HUMAN]	3.18773e+07
Ran-binding protein 3 (Fragment)	K7EIJ4	RANBP3	[K7EIJ4_HUMAN]	7.26513e+06
Ran-binding protein 6	O60518	RANBP6	[RNBP6_HUMAN]	4.48786e+07
Ran-binding protein 9	Q96S59	RANBP9	[RANB9_HUMAN]	2.66324e+07
Putative olfactory receptor 1F2	Q96R84	OR1F2P	[OR1F2_HUMAN]
UDP-glucose 4-epimerase (Fragment)	Q5QPP9	GALE	[Q5QPP9_HUMAN]	8.91822e+06
UTP--glucose-1-phosphate uridylyltransferase	A0A087WYS1	UGP2	[A0A087WYS1_HUMAN]	6.00825e+07
Ubiquitin carboxyl-terminal hydrolase 5	P45974	USP5	[UBP5_HUMAN]	7.05336e+07
Ubiquitin carboxyl-terminal hydrolase 7	Q93009	USP7	[UBP7_HUMAN]	6.56983e+07
Ubiquitin carboxyl-terminal hydrolase isozyme L5 (Fragment)	Q5LJB1	UCHL5	[Q5LJB1_HUMAN]
Ubiquitin-like modifier-activating enzyme 5	E7EWE1	UBA5	[E7EWE1_HUMAN]	1.144e+07
Ubiquitin carboxyl-terminal hydrolase 28 (Fragment)	H0YG96	USP28	[H0YG96_HUMAN]	1.50307e+07
UBX domain-containing protein 1	A0A087WTZ5	UBXN1	[A0A087WTZ5_HUMAN]	32652466
Ubiquitin carboxyl-terminal hydrolase 24	Q9UPU5	USP24	[UBP24_HUMAN]	2.5833e+07
UDP-N-acetylhexosamine pyrophosphorylase-like protein 1	Q3KQV9	UAP1L1	[UAP1L_HUMAN]	2.38374e+07
Uncharacterized protein	F8W099	Uncharacterized protein OS=Homo sapiens	[F8W099_HUMAN]
Uncharacterized protein (Fragment)	M0R3H8	Uncharacterized protein (Fragment) OS=Homo sapiens	[M0R3H8_HUMAN]	3.01301e+07
Uncharacterized protein KIAA2013	Q8IYS2	KIAA2013	[K2013_HUMAN]	1.59685e+07
UPF0505 protein C16orf62	H3BVG8	C16orf62	[H3BVG8_HUMAN]	1.26182e+07
Tubulin polyglutamylase TTLL13P	A6NNM8	TTLL13P	[TTL13_HUMAN]	1.24224e+07
Ubiquitin-like modifier-activating enzyme 6	A0AVT1	UBA6	[UBA6_HUMAN]	11601742
U2 small nuclear ribonucleoprotein A'	P09661	SNRPA1	[RU2A_HUMAN]	49397186
SPARC-related modular calcium-binding protein 1	Q9H4F8	SMOC1	[SMOC1_HUMAN]	3.68469e+07
Tubulin-specific chaperone D	Q9BTW9	TBCD	[TBCD_HUMAN]	2.23651e+07
Tumor suppressor p53-binding protein 1	A6NNK5	TP53BP1	[A6NNK5_HUMAN]	3.46573e+07
Tyrosine-protein kinase Lyn	P07948	LYN	[LYN_HUMAN]	1.81272e+07
Tyrosine-protein phosphatase non-receptor type 11	Q06124	PTPN11	[PTN11_HUMAN]	2.72375e+07
Ubiquitin carboxyl-terminal hydrolase 47	Q96K76	USP47	[UBP47_HUMAN]	1.05439e+07
U1 small nuclear ribonucleoprotein A (Fragment)	M0QXK2	SNRPA	[M0QXK2_HUMAN]	180720647
V(D)J recombination-activating protein 2 (Fragment)	E9PPU5	RAG2	[E9PPU5_HUMAN]
U2 small nuclear ribonucleoprotein B''	P08579	SNRPB2	[RU2B_HUMAN]	3.57796e+07
U6 snRNA-associated Sm-like protein LSm2	Q9Y333	LSM2	[LSM2_HUMAN]	3.80457e+07
U6 snRNA-associated Sm-like protein LSm6	P62312	LSM6	[LSM6_HUMAN]	11306956
Ubiquitin carboxyl-terminal hydrolase 11	G5E9A6	USP11	[G5E9A6_HUMAN]	2.23236e+07
Ubiquitin carboxyl-terminal hydrolase 14	A6NJA2	USP14	[A6NJA2_HUMAN]	85084315
Ubiquitin carboxyl-terminal hydrolase 15	Q9Y4E8	USP15	[UBP15_HUMAN]	1.13756e+07
Tyrosine--tRNA ligase, cytoplasmic	P54577	YARS	[SYYC_HUMAN]	201900592
Zinc finger protein 613	Q6PF04	ZNF613	[ZN613_HUMAN]
UPF0553 protein C9orf64	Q5T6V5	C9orf64	[CI064_HUMAN]	1.45298e+07
WD40 repeat-containing protein SMU1	Q2TAY7	SMU1	[SMU1_HUMAN]	2.05637e+07
Xaa-Pro aminopeptidase 1	Q5T6H7	XPNPEP1	[Q5T6H7_HUMAN]	1.94455e+07
Y+L amino acid transporter 1 (Fragment)	H0YJ95	SLC7A7	[H0YJ95_HUMAN]	2.113e+07
Zinc finger protein 33A	A0A0A0MRS1	ZNF33A	[A0A0A0MRS1_HUMAN]	5.3196e+08
WD repeat-containing protein 61 (Fragment)	H3BQA8	WDR61	[H3BQA8_HUMAN]	2.78754e+07
Zinc finger protein 546	M0QY24	ZNF546	[M0QY24_HUMAN]
WD repeat-containing protein 26	Q9H7D7	WDR26	[WDR26_HUMAN]	4.06544e+07
Zinc finger protein 615	Q8N8J6	ZNF615	[ZN615_HUMAN]	3.54882e+06
Zinc finger protein 624	Q9P2J8	ZNF624	[ZN624_HUMAN]
Zinc finger protein ZPR1 (Fragment)	H7C0E5	ZPR1	[H7C0E5_HUMAN]	1.41801e+07
Zinc finger ZZ-type and EF-hand domain-containing protein 1	O43149	ZZEF1	[ZZEF1_HUMAN]	1.20394e+07
Zinc phosphodiesterase ELAC protein 2 (Fragment)	E7ES68	ELAC2	[E7ES68_HUMAN]	7.75573e+07
Zinc transporter 7 (Fragment)	H0Y362	SLC30A7	[H0Y362_HUMAN]	1.28411e+07
Zinc finger protein 506	F5H490	ZNF506	[F5H490_HUMAN]	19990419
Vesicular integral-membrane protein VIP36	Q12907	LMAN2	[LMAN2_HUMAN]	9.15608e+07
Vacuolar protein sorting-associated protein 51 homolog	Q9UID3	VPS51	[VPS51_HUMAN]	6.03966e+06
Vacuolar protein sorting-associated protein 53 homolog (Fragment)	I3L184	VPS53	[I3L184_HUMAN]	8259573
Very-long-chain (3R)-3-hydroxyacyl-CoA dehydratase 3 (Fragment)	H3BMZ1	HACD3	[H3BMZ1_HUMAN]
Very-long-chain enoyl-CoA reductase (Fragment)	M0QXM3	TECR	[M0QXM3_HUMAN]	23409681
Vesicle-associated membrane protein 3	Q15836	VAMP3	[VAMP3_HUMAN]	96683248
WD repeat-containing protein 82	Q6UXN9	WDR82	[WDR82_HUMAN]	2.81529e+07
Vesicle-fusing ATPase	I3L0N3	NSF	[I3L0N3_HUMAN]	2.17776e+07
Tubulin beta-6 chain	Q9BUF5	TUBB6	[TBB6_HUMAN]	8.10127e+08
Vigilin (Fragment)	H7C2D1	HDLBP	[H7C2D1_HUMAN]	2.51697e+07
Voltage-dependent anion-selective channel protein 1 (Fragment)	C9JI87	VDAC1	[C9JI87_HUMAN]
V-type proton ATPase subunit B, brain isoform	P21281	ATP6V1B2	[VATB2_HUMAN]
V-type proton ATPase subunit d 1 (Fragment)	J3QL14	ATP6V0D1	[J3QL14_HUMAN]	7.25128e+07
V-type proton ATPase subunit E 1 (Fragment)	C9J8H1	ATP6V1E1	[C9J8H1_HUMAN]	9.22845e+06
WD repeat-containing protein 1	O75083	WDR1	[WDR1_HUMAN]	4.15162e+07
Vesicle-associated membrane protein 8	B8ZZT4	VAMP8	[B8ZZT4_HUMAN]	6.24493e+07
Synaptosomal-associated protein 23	H3BNE1	SNAP23	[H3BNE1_HUMAN]	19953267
Thioredoxin	P10599	TXN	[THIO_HUMAN]	136201523
SUMO-activating enzyme subunit 2	Q9UBT2	UBA2	[SAE2_HUMAN]	1.51458e+08
Superkiller viralicidic activity 2-like 2	P42285	SKIV2L2	[SK2L2_HUMAN]	2.30878e+07
SWI/SNF complex subunit SMARCC2	Q8TAQ2	SMARCC2	[SMRC2_HUMAN]	2.12677e+07
SWI/SNF-related matrix-associated actin-dependent regulator of chromatin subfamily A member 5	O60264	SMARCA5	[SMCA5_HUMAN]	1.19595e+07
Sulfotransferase	E9PKW4	SULT1A2	[E9PKW4_HUMAN]	1.83772e+07
Symplekin	Q92797	SYMPK	[SYMPK_HUMAN]	16921502
Sulfhydryl oxidase 1	O00391	QSOX1	[QSOX1_HUMAN]
Syntaxin-3 (Fragment)	A0A0C4DGE4	STX3	[A0A0C4DGE4_HUMAN]	8.85423e+07
Talin-1	Q9Y490	TLN1	[TLN1_HUMAN]	6.30759e+07
T-complex protein 1 subunit epsilon	P48643	CCT5	[TCPE_HUMAN]	7.42075e+08
Testin (Fragment)	F8W7T0	TES	[F8W7T0_HUMAN]	1.09693e+07
Tetratricopeptide repeat protein 1 (Fragment)	H0YB37	TTC1	[H0YB37_HUMAN]	32767302
Tubulin-folding cofactor B (Fragment)	K7EP07	TBCB	[K7EP07_HUMAN]	2.60403e+07
SWI/SNF-related matrix-associated actin-dependent regulator of chromatin subfamily E member 1 (Fragment)	H7C048	SMARCE1	[H7C048_HUMAN]	59844975
Stanniocalcin-1	P52823	STC1	[STC1_HUMAN]	6.50829e+06
Spliceosome RNA helicase DDX39B	Q13838	DDX39B	[DX39B_HUMAN]	5.66189e+08
Splicing factor 3A subunit 1	Q15459	SF3A1	[SF3A1_HUMAN]	7.37798e+07
Splicing factor 3A subunit 3	Q12874	SF3A3	[SF3A3_HUMAN]	3.62242e+07
Splicing factor 3B subunit 2	A0A087WZZ5	SF3B2	[A0A087WZZ5_HUMAN]	2.1582e+07
Splicing factor 3B subunit 5	Q9BWJ5	SF3B5	[SF3B5_HUMAN]	5.51405e+07
SUMO-activating enzyme subunit 1	Q9UBE0	SAE1	[SAE1_HUMAN]	7.97489e+07
Splicing factor U2AF 65 kDa subunit	K7ENG2	U2AF2	[K7ENG2_HUMAN]	3.67946e+07
Thioredoxin domain-containing protein 16	Q9P2K2	TXNDC16	[TXD16_HUMAN]	15700542
Stanniocalcin-2	O76061	STC2	[STC2_HUMAN]	65479152
Staphylococcal nuclease domain-containing protein 1	Q7KZF4	SND1	[SND1_HUMAN]	4.51618e+07
Sterile alpha motif domain-containing protein 9	Q5K651	SAMD9	[SAMD9_HUMAN]
Stress-induced-phosphoprotein 1	P31948	STIP1	[STIP1_HUMAN]	2.27759e+08
Stromelysin-3	E9PED7	MMP11	[E9PED7_HUMAN]
Sulfhydryl oxidase	A0A087X176	QSOX2	[A0A087X176_HUMAN]	1.93283e+07
Splicing factor 3B subunit 6	Q9Y3B4	SF3B6	[SF3B6_HUMAN]	1.84737e+07
tRNA (cytosine(34)-C(5))-methyltransferase	Q08J23	NSUN2	[NSUN2_HUMAN]	4.87204e+07
Thimet oligopeptidase	P52888	THOP1	[THOP1_HUMAN]	2.26951e+07
Transmembrane emp24 domain-containing protein 4	Q7Z7H5	TMED4	[TMED4_HUMAN]	2.59116e+07
Transmembrane protein 43	Q9BTV4	TMEM43	[TMM43_HUMAN]	1.52887e+07
Transportin-2	A0A075B780	TNPO2	[A0A075B780_HUMAN]	3.57348e+07
Treacle protein (Fragment)	J3KQ96	TCOF1	[J3KQ96_HUMAN]	1.5145e+07
Translin (Fragment)	H7C1D4	TSN	[H7C1D4_HUMAN]	3.27073e+07
Tripeptidyl-peptidase 2	P29144	TPP2	[TPP2_HUMAN]	1.73858e+07
Translation initiation factor eIF-2B subunit delta	A0A087WTA5	EIF2B4	[A0A087WTA5_HUMAN]	5.52391e+06
tRNA (guanine(26)-N(2))-dimethyltransferase (Fragment)	K7EMZ2	TRMT1	[K7EMZ2_HUMAN]	3.18016e+06
Tropomyosin alpha-3 chain	D6R904	TPM3	[D6R904_HUMAN]	1.24216e+07
Tryptophan--tRNA ligase, cytoplasmic	P23381	WARS	[SYWC_HUMAN]	1.05969e+08
Tubulin alpha chain-like 3	A6NHL2	TUBAL3	[TBAL3_HUMAN]	232877256
Tubulin beta chain	P07437	TUBB	[TBB5_HUMAN]	2.12788e+09
Tubulin beta-2B chain	Q9BVA1	TUBB2B	[TBB2B_HUMAN]	1.9131e+09
Trinucleotide repeat-containing gene 18 protein (Fragment)	H7C3U5	TNRC18	[H7C3U5_HUMAN]	1.18804e+07
Transcription factor BTF3 (Fragment)	H0Y9Y1	BTF3	[H0Y9Y1_HUMAN]	3.33697e+06
Thymidine kinase	K7ES52	TK1	[K7ES52_HUMAN]	2.19938e+07
TRAF2 and NCK-interacting protein kinase (Fragment)	C9J338	TNIK	[C9J338_HUMAN]	2.53627e+07
Trafficking protein particle complex subunit 3	A6NKE1	TRAPPC3	[A6NKE1_HUMAN]	3.26169e+07
Transaldolase	P37837	TALDO1	[TALDO_HUMAN]	1.26117e+08
Transcription activator BRG1	P51532	SMARCA4	[SMCA4_HUMAN]	4.03917e+07
Transmembrane emp24 domain-containing protein 2	F5GX39	TMED2	[F5GX39_HUMAN]	104660136
Transcription elongation factor SPT6	Q7KZ85	SUPT6H	[SPT6H_HUMAN]	2.38327e+07
Protein arginine N-methyltransferase 1 (Fragment)	E9PNR9	PRMT1	[E9PNR9_HUMAN]	1.48699e+08
Transcriptional repressor p66-beta	Q8WXI9	GATAD2B	[P66B_HUMAN]	1.74631e+07
Transforming protein RhoA	P61586	RHOA	[RHOA_HUMAN]	2.45215e+07
Transgelin-2	P37802	TAGLN2	[TAGL2_HUMAN]	6.07995e+07
Transketolase	P29401	TKT	[TKT_HUMAN]	3.75411e+08
Translation initiation factor eIF-2B subunit alpha	Q14232	EIF2B1	[EI2BA_HUMAN]	2.15211e+07
Translation initiation factor eIF-2B subunit beta (Fragment)	H0YK01	EIF2B2	[H0YK01_HUMAN]	3.33584e+07
Transcription elongation factor SPT5	O00267	SUPT5H	[SPT5H_HUMAN]	1.67792e+07
High mobility group protein HMGI-C	F5H2U8	HMGA2	[F5H2U8_HUMAN]	2.91309e+07
Histone-binding protein RBBP4	Q09028	RBBP4	[RBBP4_HUMAN]	1.51515e+08
Heterogeneous nuclear ribonucleoprotein H3	P31942	HNRNPH3	[HNRH3_HUMAN]
Heterogeneous nuclear ribonucleoprotein K	P61978	HNRNPK	[HNRPK_HUMAN]	3.43714e+08
Heterogeneous nuclear ribonucleoprotein L (Fragment)	M0QXS5	HNRNPL	[M0QXS5_HUMAN]	7.39131e+07
Heterogeneous nuclear ribonucleoprotein Q	O60506	SYNCRIP	[HNRPQ_HUMAN]	5.51912e+07
Heterogeneous nuclear ribonucleoprotein D0 (Fragment)	D6RAF8	HNRNPD	[D6RAF8_HUMAN]	1.17505e+08
Hexokinase	E9PB90	HK2	[E9PB90_HUMAN]	41851587
Heterogeneous nuclear ribonucleoprotein A0	Q13151	HNRNPA0	[ROA0_HUMAN]	9.43716e+06
Histone deacetylase 1	Q13547	HDAC1	[HDAC1_HUMAN]	2.1408e+08
Histone H1t	P22492	HIST1H1T	[H1T_HUMAN]	6.42256e+07
Histone H2A type 2-C	Q16777	HIST2H2AC	[H2A2C_HUMAN]	2.76808e+10
Histone H2A.Z	P0C0S5	H2AFZ	[H2AZ_HUMAN]	1.66059e+10
Histone H2B type 1-J	P06899	HIST1H2BJ	[H2B1J_HUMAN]	3.01222e+10
GTP-binding protein Rheb	C9J931	RHEB	[C9J931_HUMAN]	8.18937e+06
Heterogeneous nuclear ribonucleoprotein U-like protein 1 (Fragment)	M0R3F1	HNRNPUL1	[M0R3F1_HUMAN]	3.67167e+07
Heat shock 70 kDa protein 4	P34932	HSPA4	[HSP74_HUMAN]	4.41635e+08
Lariat debranching enzyme	Q9UK59	DBR1	[DBR1_HUMAN]	11746342
Guanine nucleotide-binding protein G(I)/G(S)/G(T) subunit beta-1 (Fragment)	B1AKQ8	GNB1	[B1AKQ8_HUMAN]	5.3952e+07
Guanine nucleotide-binding protein subunit alpha-11 (Fragment)	A0A087WVZ3	GNA11	[A0A087WVZ3_HUMAN]	17870452
HCG1985580, isoform CRA_c	A0A024QZ42	PDCD6	[A0A024QZ42_HUMAN]	7.17808e+07
HCG1995540, isoform CRA_b	Q6PIK3	RAB4B	[Q6PIK3_HUMAN]	100762444
Heterogeneous nuclear ribonucleoprotein D-like	A0A087WUK2	HNRNPDL	[A0A087WUK2_HUMAN]	2.76582e+07
HEAT repeat-containing protein 6	Q6AI08	HEATR6	[HEAT6_HUMAN]	7.60426e+06
Histone-binding protein RBBP4 (Fragment)	C9JPP3	RBBP4	[C9JPP3_HUMAN]
Heat shock protein 105 kDa	Q92598	HSPH1	[HS105_HUMAN]	9.2285e+07
Helicase SKI2W	Q15477	SKIV2L	[SKIV2_HUMAN]	1.75296e+07
Heparan sulfate 2-O-sulfotransferase 1	Q7LGA3	HS2ST1	[HS2ST_HUMAN]	1.14679e+07
Hepatocyte growth factor receptor	P08581	MET	[MET_HUMAN]	16508093
Hepatoma-derived growth factor	P51858	HDGF	[HDGF_HUMAN]	6.10134e+07
Hepatoma-derived growth factor-related protein 2	M0R0J3	HDGFRP2	[M0R0J3_HUMAN]	78406122
HCG2044799	H3BQZ7	HNRNPUL2-BSCL2	[H3BQZ7_HUMAN]	7701985
Kinesin light chain 2 (Fragment)	E9PQ02	KLC2	[E9PQ02_HUMAN]	2.75207e+07
Histone-arginine methyltransferase CARM1 (Fragment)	K7EQA8	CARM1	[K7EQA8_HUMAN]	6.36673e+07
Integrin alpha-6	P23229	ITGA6	[ITA6_HUMAN]	2.18938e+07
Integrin-linked kinase-associated serine/threonine phosphatase 2C (Fragment)	H7C2I8	ILKAP	[H7C2I8_HUMAN]
Interleukin-17 receptor E (Fragment)	C9J1R2	IL17RE	[C9J1R2_HUMAN]
Isocitrate dehydrogenase [NADP] cytoplasmic	O75874	IDH1	[IDHC_HUMAN]
Insulin-like growth factor 2 mRNA-binding protein 2	Q9Y6M1	IGF2BP2	[IF2B2_HUMAN]	2.70416e+07
KH domain-containing, RNA-binding, signal transduction-associated protein 3	O75525	KHDRBS3	[KHDR3_HUMAN]	3.19601e+07
Insulin-like growth factor 2 mRNA-binding protein 1	Q9NZI8	IGF2BP1	[IF2B1_HUMAN]	4.48336e+07
Kinesin-like protein (Fragment)	H7C0K6	KIF1A	[H7C0K6_HUMAN]	2.69889e+06
Kynurenine--oxoglutarate transaminase 3	A0A0A0MRN6	CCBL2	[A0A0A0MRN6_HUMAN]	1.9149e+07
Lamin-B1	P20700	LMNB1	[LMNB1_HUMAN]	8.24313e+06
L-aminoadipate-semialdehyde dehydrogenase-phosphopantetheinyl transferase	Q9NRN7	AASDHPPT	[ADPPT_HUMAN]	9.04634e+06
La-related protein 1 (Fragment)	H0YC73	LARP1	[H0YC73_HUMAN]	7.93843e+06
Protein DDI1 homolog 2 (Fragment)	H0YII4	DDI2	[H0YII4_HUMAN]	4.50958e+07
Isoleucine--tRNA ligase, cytoplasmic	P41252	IARS	[SYIC_HUMAN]	4.00561e+08
Importin-4	Q8TEX9	IPO4	[IPO4_HUMAN]	3.30709e+07
Holliday junction recognition protein (Fragment)	H7C3V8	HJURP	[H7C3V8_HUMAN]	3.95906e+06
Hsc70-interacting protein	P50502	ST13	[F10A1_HUMAN]	2.57801e+08
Hsp90 co-chaperone Cdc37	Q16543	CDC37	[CDC37_HUMAN]	4.31323e+07
Hypoxanthine-guanine phosphoribosyltransferase	P00492	HPRT1	[HPRT_HUMAN]	5.58196e+07
Hypoxia up-regulated protein 1	A0A087X054	HYOU1	[A0A087X054_HUMAN]	7.77993e+07
Insulin-like growth factor 2 mRNA-binding protein 3	O00425	IGF2BP3	[IF2B3_HUMAN]	2.31882e+07
Importin-11 (Fragment)	D6RJB1	IPO11	[D6RJB1_HUMAN]	3.22953e+07
GTP-binding nuclear protein Ran	P62826	RAN	[RAN_HUMAN]	2.37065e+08
Inactive tyrosine-protein kinase 7	C9J9E8	PTK7	[C9J9E8_HUMAN]	4.1582e+06
Inorganic pyrophosphatase	Q15181	PPA1	[IPYR_HUMAN]	5.33708e+07
Inorganic pyrophosphatase 2, mitochondrial (Fragment)	D6R967	PPA2	[D6R967_HUMAN]	1.12541e+07
Inositol polyphosphate 5-phosphatase K (Fragment)	C9JZB0	INPP5K	[C9JZB0_HUMAN]	9764181
Insulin receptor substrate 4	O14654	IRS4	[IRS4_HUMAN]	7.74139e+06
Insulin-degrading enzyme	P14735	IDE	[IDE_HUMAN]	1.47243e+07
Importin subunit alpha-1	P52292	KPNA2	[IMA1_HUMAN]	3.41302e+07
Fc receptor-like protein 6 (Fragment)	F5GYB3	FCRL6	[F5GYB3_HUMAN]
Flotillin-1	O75955	FLOT1	[FLOT1_HUMAN]	3.51273e+07
Exportin-5	Q9HAV4	XPO5	[XPO5_HUMAN]	8.08348e+07
Exportin-T	O43592	XPOT	[XPOT_HUMAN]	6.9828e+07
Ezrin	E7EQR4	EZR	[E7EQR4_HUMAN]	1.41689e+08
F-actin-capping protein subunit alpha-2	P47755	CAPZA2	[CAZA2_HUMAN]	1.81179e+08
Exosome complex component RRP46	Q9NQT4	EXOSC5	[EXOS5_HUMAN]	2.77731e+07
Fatty acid-binding protein, epidermal	I6L8B7	FABP5	[I6L8B7_HUMAN]	70385895
Exosome complex component RRP42	Q15024	EXOSC7	[EXOS7_HUMAN]	1.68757e+08
Fibronectin type III and SPRY domain-containing protein 1	M0R366	FSD1	[M0R366_HUMAN]	1.77091e+07
Filaggrin	P20930	FLG	[FILA_HUMAN]	1.15265e+07
Filamin-A	Q5HY54	FLNA	[Q5HY54_HUMAN]	1.75132e+08
Filamin-B	O75369	FLNB	[FLNB_HUMAN]	1.2848e+08
Flap endonuclease 1	P39748	FEN1	[FEN1_HUMAN]	4.06872e+07
Guanine nucleotide-binding protein G(I)/G(S)/G(O) subunit gamma-12	Q9UBI6	GNG12	[GBG12_HUMAN]	1.33866e+07
Fascin	Q16658	FSCN1	[FSCN1_HUMAN]	8.00012e+07
Eukaryotic translation initiation factor 3 subunit J	O75822	EIF3J	[EIF3J_HUMAN]	1.53028e+08
Erythrocyte band 7 integral membrane protein	P27105	STOM	[STOM_HUMAN]	1.38975e+07
Eukaryotic peptide chain release factor subunit 1	B7Z7P8	ETF1	[B7Z7P8_HUMAN]	5.11494e+07
Eukaryotic translation elongation factor 1 epsilon-1 (Fragment)	D6RCQ0	EEF1E1	[D6RCQ0_HUMAN]	4.96008e+07
Eukaryotic translation initiation factor 2 subunit 1 (Fragment)	H0YJS4	EIF2S1	[H0YJS4_HUMAN]	128661567
Eukaryotic translation initiation factor 2 subunit 3	P41091	EIF2S3	[IF2G_HUMAN]	4.61042e+07
Exosome complex exonuclease RRP44	F2Z2C0	DIS3	[F2Z2C0_HUMAN]	2.27876e+07
Eukaryotic translation initiation factor 3 subunit H	O15372	EIF3H	[EIF3H_HUMAN]	2.69721e+08
Fragile X mental retardation syndrome-related protein 1	E7EU85	FXR1	[E7EU85_HUMAN]	2.49804e+07
Eukaryotic translation initiation factor 3 subunit L	Q9Y262	EIF3L	[EIF3L_HUMAN]	3.97691e+08
Eukaryotic translation initiation factor 4B	P23588	EIF4B	[IF4B_HUMAN]	12295864
Eukaryotic translation initiation factor 4E	P06730	EIF4E	[IF4E_HUMAN]	23996815
Exocyst complex component 4	Q96A65	EXOC4	[EXOC4_HUMAN]	4.1281e+06
Exosome complex component MTR3	Q5RKV6	EXOSC6	[EXOS6_HUMAN]	11685226
Exosome complex component RRP4 (Fragment)	A3KFL1	EXOSC2	[A3KFL1_HUMAN]	7.3968e+07
Eukaryotic translation initiation factor 3 subunit G	O75821	EIF3G	[EIF3G_HUMAN]	2.20137e+08
Glycogenin 1, isoform CRA_e	G5E9W8	GYG1	[G5E9W8_HUMAN]	3.50817e+07
Flavin reductase (NADPH)	P30043	BLVRB	[BLVRB_HUMAN]	3.30078e+07
Glutamine--fructose-6-phosphate aminotransferase [isomerizing] 1	Q06210	GFPT1	[GFPT1_HUMAN]	2.05085e+07
Glutaredoxin-3	O76003	GLRX3	[GLRX3_HUMAN]	7.93507e+07
Glutathione peroxidase	A0A087WUQ6	GPX1	[A0A087WUQ6_HUMAN]	45094498
Glutathione S-transferase Mu 2	E9PHN6	GSTM2	[E9PHN6_HUMAN]	5.79088e+07
Glucose-induced degradation protein 8 homolog	Q9NWU2	GID8	[GID8_HUMAN]	3.01091e+07
Glycogen phosphorylase, brain form	P11216	PYGB	[PYGB_HUMAN]	7.59344e+07
Glucose-6-phosphate isomerase	K7EQ48	GPI	[K7EQ48_HUMAN]	4.4946e+07
Glyoxylate reductase/hydroxypyruvate reductase	Q9UBQ7	GRHPR	[GRHPR_HUMAN]	28263985
Glypican-1 (Fragment)	C9J4Y6	GPC1	[C9J4Y6_HUMAN]
GMP synthase [glutamine-hydrolyzing]	P49915	GMPS	[GUAA_HUMAN]	3.25688e+07
Golgi apparatus protein 1	H3BM42	GLG1	[H3BM42_HUMAN]	2.65033e+07
Golgi-specific brefeldin A-resistance guanine nucleotide exchange factor 1	Q92538	GBF1	[GBF1_HUMAN]	7.04134e+08
GPN-loop GTPase 1	Q9HCN4	GPN1	[GPN1_HUMAN]	5.97065e+06
Glycine--tRNA ligase	P41250	GARS	[SYG_HUMAN]	1.67995e+08
Gem-associated protein 2	G5EA29	GEMIN2	[G5EA29_HUMAN]	7.95527e+07
Fructose-bisphosphate aldolase	A8MVZ9	ALDOC	[A8MVZ9_HUMAN]	1.93354e+08
Fructose-bisphosphate aldolase A	P04075	ALDOA	[ALDOA_HUMAN]	2.05239e+09
G protein-regulated inducer of neurite outgrowth 3	Q6ZVF9	GPRIN3	[GRIN3_HUMAN]	699903875
Galactokinase	P51570	GALK1	[GALK1_HUMAN]	5.41905e+07
Gamma-tubulin complex component 2	B3KTU7	TUBGCP2	[B3KTU7_HUMAN]
Glutamate-rich WD repeat-containing protein 1	Q9BQ67	GRWD1	[GRWD1_HUMAN]	2.33898e+07
Gamma-tubulin complex component 3	Q96CW5	TUBGCP3	[GCP3_HUMAN]	2.42166e+07
Latent-transforming growth factor beta-binding protein 1 (Fragment)	H7C0I7	LTBP1	[H7C0I7_HUMAN]	9.73043e+06
Gem-associated protein 4	I3L2C7	GEMIN4	[I3L2C7_HUMAN]	21430729
Gem-associated protein 5	Q8TEQ6	GEMIN5	[GEMI5_HUMAN]
Geminin coiled-coil domain-containing protein 1	A6NCL1	GMNC	[GEMC1_HUMAN]	3.8647e+07
Gephyrin	Q9NQX3	GPHN	[GEPH_HUMAN]	29913729
Geranylgeranyl transferase type-2 subunit alpha (Fragment)	H0YKZ8	RABGGTA	[H0YKZ8_HUMAN]	1.52412e+07
Glomulin	Q92990	GLMN	[GLMN_HUMAN]	1.73552e+07
Gamma-tubulin complex component 2	F2Z2B9	TUBGCP2	[F2Z2B9_HUMAN]	2.87482e+07
Phosphoinositide 3-kinase regulatory subunit 4	Q99570	PIK3R4	[PI3R4_HUMAN]	1.0913e+07
Plexin-B2	O15031	PLXNB2	[PLXB2_HUMAN]	2.33883e+07
Peroxiredoxin-1 (Fragment)	A0A0A0MSI0	PRDX1	[A0A0A0MSI0_HUMAN]	6.68682e+08
Peroxiredoxin-6	P30041	PRDX6	[PRDX6_HUMAN]	3.51279e+07
Peroxisomal biogenesis factor 19	E9PS71	PEX19	[E9PS71_HUMAN]	2.18074e+07
Peroxisomal sarcosine oxidase	Q9P0Z9	PIPOX	[SOX_HUMAN]
Peptidyl-prolyl cis-trans isomerase NIMA-interacting 4 (Fragment)	H0Y4T6	PIN4	[H0Y4T6_HUMAN]
Phosphoacetylglucosamine mutase	A0A087WT27	PGM3	[A0A087WT27_HUMAN]	51301025
Peptidyl-prolyl cis-trans isomerase FKBP3	Q00688	FKBP3	[FKBP3_HUMAN]	3.12533e+07
Phosphoribosyl pyrophosphate synthase-associated protein 2 (Fragment)	I3L331	PRPSAP2	[I3L331_HUMAN]	3.76367e+07
Phosphoribosylformylglycinamidine synthase	O15067	PFAS	[PUR4_HUMAN]	8.576e+07
PITH domain-containing protein 1	Q9GZP4	PITHD1	[PITH1_HUMAN]	4.22175e+07
Pituitary homeobox 1 (Fragment)	H0YJC8	PITX1	[H0YJC8_HUMAN]
Plastin-1	Q14651	PLS1	[PLSI_HUMAN]	298128240
Nucleoredoxin (Fragment)	A0A0G2JQK5	NXN	[A0A0G2JQK5_HUMAN]	37867657
Phenylalanine--tRNA ligase alpha subunit	Q9Y285	FARSA	[SYFA_HUMAN]	2.43212e+07
p53-induced death domain-containing protein 1	Q9HB75	PIDD1	[PIDD1_HUMAN]	73848322
Large proline-rich protein BAG6	A0A0G2JL47	BAG6	[A0A0G2JL47_HUMAN]	9.23271e+07
Nucleosome assembly protein 1-like 1 (Fragment)	F8W020	NAP1L1	[F8W020_HUMAN]	7.61731e+07
Nucleosome assembly protein 1-like 4 (Fragment)	C9J6D1	NAP1L4	[C9J6D1_HUMAN]	8.20105e+07
Nucleosome-remodeling factor subunit BPTF (Fragment)	F5GXF5	BPTF	[F5GXF5_HUMAN]	6.38702e+06
NudC domain-containing protein 3	Q8IVD9	NUDCD3	[NUDC3_HUMAN]	2.62836e+07
Peroxidasin homolog	Q92626	PXDN	[PXDN_HUMAN]	2.20632e+07
Oxysterol-binding protein-related protein 11	Q9BXB4	OSBPL11	[OSB11_HUMAN]	8.64997e+06
Polyadenylate-binding protein	A0A087WTT1	PABPC1	[A0A087WTT1_HUMAN]	6.71155e+07
Pachytene checkpoint protein 2 homolog	Q15645	TRIP13	[PCH2_HUMAN]	2.36778e+07
Paired amphipathic helix protein Sin3a	Q96ST3	SIN3A	[SIN3A_HUMAN]	1.54063e+07
Pantothenate kinase 4 (Fragment)	H0YA26	PANK4	[H0YA26_HUMAN]	3.73936e+07
Pentraxin-related protein PTX3	P26022	PTX3	[PTX3_HUMAN]	3.22792e+07
Peptidase M20 domain-containing protein 2	Q8IYS1	PM20D2	[P20D2_HUMAN]
Peptidyl-prolyl cis-trans isomerase B	P23284	PPIB	[PPIB_HUMAN]	1.0626e+08
Obg-like ATPase 1 (Fragment)	C9JTK6	OLA1	[C9JTK6_HUMAN]	1.97629e+07
Proteasome activator complex subunit 3 (Fragment)	K7ENH2	PSME3	[K7ENH2_HUMAN]	4.40045e+07
Platelet-activating factor acetylhydrolase IB subunit alpha	P43034	PAFAH1B1	[LIS1_HUMAN]	48216497
Proline-rich protein, Y-linked	Q9H606	PRORY	[PRORY_HUMAN]	4.6306e+07
Prolyl 3-hydroxylase 1 (Fragment)	H7C2W6	P3H1	[H7C2W6_HUMAN]	1.08878e+07
Prolyl 3-hydroxylase OGFOD1	A0A0A0MTR2	OGFOD1	[A0A0A0MTR2_HUMAN]	1.80507e+07
Prolyl 4-hydroxylase subunit alpha-1	P13674	P4HA1	[P4HA1_HUMAN]	8.83418e+06
Proline-, glutamic acid- and leucine-rich protein 1	E7EV54	PELP1	[E7EV54_HUMAN]	1.79642e+07
Proteasome activator complex subunit 1	H0YKK6	PSME1	[H0YKK6_HUMAN]	11770010
Programmed cell death protein 4	Q53EL6	PDCD4	[PDCD4_HUMAN]	1.77183e+07
Proteasome activator complex subunit 4	Q14997	PSME4	[PSME4_HUMAN]	11917610
Proteasome subunit alpha type (Fragment)	H0YMZ1	PSMA4	[H0YMZ1_HUMAN]	2.18483e+09
Proteasome subunit beta type-2	P49721	PSMB2	[PSB2_HUMAN]	1.53356e+09
Proteasome subunit beta type-3	P49720	PSMB3	[PSB3_HUMAN]	5.63866e+08
Proteasome subunit beta type-6	P28072	PSMB6	[PSB6_HUMAN]	1.07375e+09
Proteasome-associated protein ECM29 homolog	Q5VYK3	ECM29	[ECM29_HUMAN]	7.43415e+07
Prolyl endopeptidase	P48147	PREP	[PPCE_HUMAN]	4.82519e+07
Pre-mRNA-splicing factor SPF27	O75934	BCAS2	[SPF27_HUMAN]	3.83556e+07
Polyadenylate-binding protein	B1ANR0	PABPC4	[B1ANR0_HUMAN]	1.74948e+07
Polyadenylate-binding protein 2 (Fragment)	H0YJH9	PABPN1	[H0YJH9_HUMAN]	2.68141e+07
Polyadenylate-binding protein-interacting protein 1	Q9H074	PAIP1	[PAIP1_HUMAN]	2.26705e+07
Prefoldin subunit 2	Q9UHV9	PFDN2	[PFD2_HUMAN]	42193942
Prefoldin subunit 4	Q9NQP4	PFDN4	[PFD4_HUMAN]	1.83091e+07
Proline-rich protein 36 (Fragment)	A0A096LNU1	PRR36	[A0A096LNU1_HUMAN]	6.58583e+06
Pre-mRNA-processing-splicing factor 8	Q6P2Q9	PRPF8	[PRP8_HUMAN]	7.06277e+07
Nucleoprotein TPR	P12270	TPR	[TPR_HUMAN]	7.43426e+06
Pre-mRNA-splicing factor SYF1	Q9HCS7	XAB2	[SYF1_HUMAN]	23707630
Probable ATP-dependent RNA helicase DDX6	P26196	DDX6	[DDX6_HUMAN]	45958904
Procollagen galactosyltransferase 1	Q8NBJ5	COLGALT1	[GT251_HUMAN]	2.06695e+07
Procollagen-lysine,2-oxoglutarate 5-dioxygenase 1	Q02809	PLOD1	[PLOD1_HUMAN]	1.0913e+07
Procollagen-lysine,2-oxoglutarate 5-dioxygenase 3	O60568	PLOD3	[PLOD3_HUMAN]	11366533
Profilin-2	C9J0J7	PFN2	[C9J0J7_HUMAN]	1.02883e+07
Prefoldin subunit 5 (Fragment)	H3BPF6	PFDN5	[H3BPF6_HUMAN]	3.53848e+07
Methylthioribose-1-phosphate isomerase	Q9BV20	MRI1	[MTNA_HUMAN]	1.44076e+07
MMS19 nucleotide excision repair protein homolog (Fragment)	Q5T454	MMS19	[Q5T454_HUMAN]	3.2146e+07
Membrane-associated progesterone receptor component 2	O15173	PGRMC2	[PGRC2_HUMAN]	1.48146e+07
Metastasis-associated protein MTA1	E7ESY4	MTA1	[E7ESY4_HUMAN]	5.24844e+07
Methionine adenosyltransferase 2 subunit beta (Fragment)	H7C0X7	MAT2B	[H7C0X7_HUMAN]	5.36707e+07
Methionine synthase (Fragment)	B1ANE3	MTR	[B1ANE3_HUMAN]	2.1034e+07
Matrix-remodeling-associated protein 7	K7EQX8	MXRA7	[K7EQX8_HUMAN]	1.40118e+07
Methylosome protein 50	Q9BQA1	WDR77	[MEP50_HUMAN]	6.31383e+07
Mannosyl-oligosaccharide 1,2-alpha-mannosidase IA	P33908	MAN1A1	[MA1A1_HUMAN]	4.76668e+07
Microsomal glutathione S-transferase 1 (Fragment)	F5H760	MGST1	[F5H760_HUMAN]	1.23439e+07
Microsomal glutathione S-transferase 2	Q99735	MGST2	[MGST2_HUMAN]	2.81115e+07
Microtubule-actin cross-linking factor 1, isoforms 1/2/3/5	E9PLY0	MACF1	[E9PLY0_HUMAN]	1.18628e+07
Microtubule-associated protein RP/EB family member 1	Q15691	MAPRE1	[MARE1_HUMAN]	5.04097e+07
Mini-chromosome maintenance complex-binding protein	Q9BTE3	MCMBP	[MCMBP_HUMAN]	2.28393e+07
Nucleoside diphosphate kinase A	E7ERL0	NME1	[E7ERL0_HUMAN]	1.62361e+08
Methyl-CpG binding domain protein 3, isoform CRA_b	K7EIE8	MBD3	[K7EIE8_HUMAN]	11643320
Lymphoid-restricted membrane protein	F8W9L6	LRMP	[F8W9L6_HUMAN]
LDLR chaperone MESD	Q14696	MESDC2	[MESD_HUMAN]	24771867
Leucine zipper transcription factor-like protein 1 (Fragment)	H7C488	LZTFL1	[H7C488_HUMAN]	1.162e+07
Leucine-rich repeat-containing protein 40	Q9H9A6	LRRC40	[LRC40_HUMAN]	1.9854e+07
Leucine-rich repeat-containing protein 47	Q8N1G4	LRRC47	[LRC47_HUMAN]	6.50155e+07
Leucine-rich repeat-containing protein 59	Q96AG4	LRRC59	[LRC59_HUMAN]	1.78956e+07
Mediator of DNA damage checkpoint protein 1 (Fragment)	A2AB05	MDC1	[A2AB05_HUMAN]	1.18367e+07
L-lactate dehydrogenase B chain	P07195	LDHB	[LDHB_HUMAN]	2.28937e+08
Moesin	P26038	MSN	[MOES_HUMAN]	147126772
Lysine-specific histone demethylase 1A	O60341	KDM1A	[KDM1A_HUMAN]	2.84592e+07
Lysine--tRNA ligase	Q15046	KARS	[SYK_HUMAN]	5.58188e+07
Lysosome membrane protein 2	Q14108	SCARB2	[SCRB2_HUMAN]	26913300
Lysozyme	F8VV32	LYZ	[F8VV32_HUMAN]	2.38903e+07
Malate dehydrogenase, cytoplasmic	P40925	MDH1	[MDHC_HUMAN]	4.51984e+07
Malate dehydrogenase, mitochondrial	P40926	MDH2	[MDHM_HUMAN]	5.66031e+07
Lipopolysaccharide-responsive and beige-like anchor protein	E9PEM5	LRBA	[E9PEM5_HUMAN]	1.41053e+07
Nuclear autoantigenic sperm protein	P49321	NASP	[NASP_HUMAN]	8.00827e+07
Mitogen-activated protein kinase 1	P28482	MAPK1	[MK01_HUMAN]	8.50327e+06
Neurochondrin	Q9UBB6	NCDN	[NCDN_HUMAN]	16190965
Neuronal membrane glycoprotein M6-a	P51674	GPM6A	[GPM6A_HUMAN]	9.53641e+06
Neuropilin-1	Q5JWQ4	NRP1	[Q5JWQ4_HUMAN]	1.66796e+07
NHL repeat-containing protein 2	Q8NBF2	NHLRC2	[NHLC2_HUMAN]	8303661
NEDD8-conjugating enzyme Ubc12 (Fragment)	M0QX69	UBE2M	[M0QX69_HUMAN]
Non-histone chromosomal protein HMG-14	A6NL93	HMGN1	[A6NL93_HUMAN]	9.15668e+06
NEDD8-activating enzyme E1 regulatory subunit	Q13564	NAE1	[ULA1_HUMAN]	1.39717e+07
Nuclear cap-binding protein subunit 1	Q09161	NCBP1	[NCBP1_HUMAN]	1.30923e+07
Nuclear migration protein nudC	Q9Y266	NUDC	[NUDC_HUMAN]	9.08333e+07
Nuclear pore complex protein Nup107	P57740	NUP107	[NU107_HUMAN]	45563376
Nuclear pore complex protein Nup155	E9PF10	NUP155	[E9PF10_HUMAN]
Nuclear pore complex protein Nup205	Q92621	NUP205	[NU205_HUMAN]	1.49544e+07
Nuclear receptor-binding protein	Q9UHY1	NRBP1	[NRBP_HUMAN]	3.66076e+07
NHP2-like protein 1	P55769	SNU13	[NH2L1_HUMAN]	12356017
N-acetyl-D-glucosamine kinase	H7C3G9	NAGK	[H7C3G9_HUMAN]	1.91662e+07
Mov10, Moloney leukemia virus 10, homolog (Mouse), isoform CRA_a	Q5JR04	MOV10	[Q5JR04_HUMAN]	8.59765e+06
Multifunctional protein ADE2	P22234	PAICS	[PUR6_HUMAN]	4.23525e+08
Multivesicular body subunit 12A (Fragment)	E9PLL0	MVB12A	[E9PLL0_HUMAN]	16392651
Myb-binding protein 1A (Fragment)	I3L1L3	MYBBP1A	[I3L1L3_HUMAN]	1.04403e+07
Myeloma-overexpressed gene 2 protein	Q8WXC6	MYEOV2	[MYOV2_HUMAN]	4.50122e+07
Negative elongation factor B	Q8WX92	NELFB	[NELFB_HUMAN]	1.78265e+07
Myotrophin	C9JL85	MTPN	[C9JL85_HUMAN]	4.11516e+07
ERO1-like protein alpha	Q96HE7	ERO1A	[ERO1A_HUMAN]	29317471
N-acylneuraminate cytidylyltransferase	F5H296	CMAS	[F5H296_HUMAN]	1.99574e+07
N-alpha-acetyltransferase 10	P41227	NAA10	[NAA10_HUMAN]	1.81693e+07
N-alpha-acetyltransferase 25, NatB auxiliary subunit	Q14CX7	NAA25	[NAA25_HUMAN]	1.06236e+07
Nascent polypeptide-associated complex subunit alpha	F8VZJ2	NACA	[F8VZJ2_HUMAN]	8.44642e+07
Nascent polypeptide-associated complex subunit alpha (Fragment)	F8W1N5	NACA	[F8W1N5_HUMAN]
Nck-associated protein 1	Q9Y2A7	NCKAP1	[NCKP1_HUMAN]	6.06807e+06
Myosin-10	P35580	MYH10	[MYH10_HUMAN]	1.92084e+07

## Sheet: Peptide count
protein	accession	Gene	reference	UC.Count	SEC.Count
Lactadherin	Q08431	MFGE8	[MFGM_HUMAN]	473	331
Lactadherin	X6R3G6	MFGE8	[X6R3G6_HUMAN]	319	218
Heat shock 70 kDa protein 1A	P0DMV8	HSPA1A	[HS71A_HUMAN]	276	174
Versican core protein	P13611	VCAN	[CSPG2_HUMAN]	9	169
Galectin-3-binding protein	Q08380	LGALS3BP	[LG3BP_HUMAN]	90	151
Histone H4	P62805	HIST1H4A	[H4_HUMAN]	82	124
Heat shock protein HSP 90-beta	P08238	HSP90AB1	[HS90B_HUMAN]	201	102
Tenascin	P24821	TNC	[TENA_HUMAN]	30	98
Heat shock protein HSP 90-alpha	P07900	HSP90AA1	[HS90A_HUMAN]	215	97
Heat shock 70 kDa protein 1-like	P34931	HSPA1L	[HS71L_HUMAN]		84
Clathrin heavy chain 1	Q00610	CLTC	[CLH1_HUMAN]	134	81
Histone H2B type 1-K	O60814	HIST1H2BK	[H2B1K_HUMAN]	50	79
Tubulin beta chain	Q5JP53	TUBB	[Q5JP53_HUMAN]		75
Nucleolin	P19338	NCL	[NUCL_HUMAN]	53	74
Polyubiquitin-C (Fragment)	F5H265	UBC	[F5H265_HUMAN]	84	73
Histone H2B type 3-B	Q8N257	HIST3H2BB	[H2B3B_HUMAN]		72
Fibulin-1	B1AHL2	FBLN1	[B1AHL2_HUMAN]	12	70
Tubulin beta-4B chain	P68371	TUBB4B	[TBB4B_HUMAN]	127	70
Tubulin beta-2A chain	Q13885	TUBB2A	[TBB2A_HUMAN]		58
Tubulin alpha-1C chain	Q9BQE3	TUBA1C	[TBA1C_HUMAN]	123	56
Programmed cell death 6-interacting protein	Q8WUM4	PDCD6IP	[PDC6I_HUMAN]	72	55
X-ray repair cross-complementing protein 6	P12956	XRCC6	[XRCC6_HUMAN]	70	54
Actin, cytoplasmic 1	P60709	ACTB	[ACTB_HUMAN]	95	52
Tubulin beta-3 chain	Q13509	TUBB3	[TBB3_HUMAN]	95	50
Prostaglandin F2 receptor negative regulator	Q9P2B2	PTGFRN	[FPRP_HUMAN]	37	49
Heat shock 70 kDa protein 6	P17066	HSPA6	[HSP76_HUMAN]	76	47
Heat shock cognate 71 kDa protein	P11142	HSPA8	[HSP7C_HUMAN]	104	47
Tubulin alpha-1A chain	Q71U36	TUBA1A	[TBA1A_HUMAN]	111	47
Nuclear mitotic apparatus protein 1	Q14980	NUMA1	[NUMA1_HUMAN]	10	46
Agrin	A0A087X208	AGRN	[A0A087X208_HUMAN]	20	45
Tubulin beta-4A chain	P04350	TUBB4A	[TBB4A_HUMAN]		45
Fatty acid synthase	P49327	FASN	[FAS_HUMAN]	170	43
Histone H2A type 1-B/E	P04908	HIST1H2AB	[H2A1B_HUMAN]	40	43
DNA-dependent protein kinase catalytic subunit	P78527	PRKDC	[PRKDC_HUMAN]	72	41
78 kDa glucose-regulated protein	P11021	HSPA5	[GRP78_HUMAN]	106	38
Ubiquitin-like modifier-activating enzyme 1	P22314	UBA1	[UBA1_HUMAN]	94	38
Nuclease-sensitive element-binding protein 1	P67809	YBX1	[YBOX1_HUMAN]	21	38
ATP-citrate synthase	P53396	ACLY	[ACLY_HUMAN]	91	37
Cytoplasmic dynein 1 heavy chain 1	Q14204	DYNC1H1	[DYHC1_HUMAN]	173	36
Histone H3 (Fragment)	K7EK07	H3F3B	[K7EK07_HUMAN]	23	36
Histone H3.2	Q71DI3	HIST2H3A	[H32_HUMAN]	24	36
Alpha-enolase	P06733	ENO1	[ENOA_HUMAN]	59	35
Histone H3.1	P68431	HIST1H3A	[H31_HUMAN]	24	35
Elongation factor 2	P13639	EEF2	[EF2_HUMAN]	89	32
Trypsin-1 (Fragment)	H0Y8D1	PRSS1	[H0Y8D1_HUMAN]	34	32
X-ray repair cross-complementing protein 5	P13010	XRCC5	[XRCC5_HUMAN]	46	32
Endoplasmin	P14625	HSP90B1	[ENPL_HUMAN]	63	31
60S ribosomal protein L4	P36578	RPL4	[RL4_HUMAN]	31	31
Tubulin beta-8 chain	Q3ZCM7	TUBB8	[TBB8_HUMAN]		31
Elongation factor 1-alpha 1	P68104	EEF1A1	[EF1A1_HUMAN]	43	30
CAD protein	F8VPD4	CAD	[F8VPD4_HUMAN]	58	29
Fibulin-1	P23142	FBLN1	[FBLN1_HUMAN]	4	29
Histone H3	Q5TEC6	HIST2H3PS2	[Q5TEC6_HUMAN]	21	29
Heterogeneous nuclear ribonucleoprotein K (Fragment)	Q5T6W2	HNRNPK	[Q5T6W2_HUMAN]		29
Importin subunit beta-1	Q14974	KPNB1	[IMB1_HUMAN]	85	29
T-complex protein 1 subunit delta	P50991	CCT4	[TCPD_HUMAN]	72	28
DNA damage-binding protein 1	Q16531	DDB1	[DDB1_HUMAN]	44	28
Histone H2A	C9J0D1	H2AFV	[C9J0D1_HUMAN]		28
Actin, alpha cardiac muscle 1	P68032	ACTC1	[ACTC_HUMAN]	50	27
T-complex protein 1 subunit theta	P50990	CCT8	[TCPQ_HUMAN]	65	27
Interleukin enhancer-binding factor 2	B4DY09	ILF2	[B4DY09_HUMAN]	39	26
Reticulon	F8W914	RTN4	[F8W914_HUMAN]	11	26
Reticulon-4	Q9NQC3	RTN4	[RTN4_HUMAN]		26
T-complex protein 1 subunit beta	P78371	CCT2	[TCPB_HUMAN]	65	25
Nucleophosmin	P06748	NPM1	[NPM_HUMAN]	16	25
Glyceraldehyde-3-phosphate dehydrogenase	P04406	GAPDH	[G3P_HUMAN]	79	24
Histone H2A type 2-B	Q8IUE6	HIST2H2AB	[H2A2B_HUMAN]	13	24
Hornerin	Q86YZ3	HRNR	[HORN_HUMAN]	38	24
Poly [ADP-ribose] polymerase 1	P09874	PARP1	[PARP1_HUMAN]	38	24
Cochlin (Fragment)	H0YJW4	COCH	[H0YJW4_HUMAN]	3	23
Early endosome antigen 1	Q15075	EEA1	[EEA1_HUMAN]	7	23
Laminin subunit alpha-5	O15230	LAMA5	[LAMA5_HUMAN]		23
Secretory carrier-associated membrane protein 3	O14828	SCAMP3	[SCAM3_HUMAN]	20	23
Annexin A11	P50995	ANXA11	[ANX11_HUMAN]	12	22
Eukaryotic translation initiation factor 3 subunit A	Q14152	EIF3A	[EIF3A_HUMAN]	68	22
Phosphoglycerate kinase 1	P00558	PGK1	[PGK1_HUMAN]	31	22
Y-box-binding protein 3	P16989	YBX3	[YBOX3_HUMAN]		22
Ferritin heavy chain	P02794	FTH1	[FRIH_HUMAN]	111	21
Neutral alpha-glucosidase AB	Q14697	GANAB	[GANAB_HUMAN]	30	21
Interleukin enhancer-binding factor 3	Q12906	ILF3	[ILF3_HUMAN]	35	21
60S ribosomal protein L7	P18124	RPL7	[RL7_HUMAN]	15	20
Core histone macro-H2A.1	O75367	H2AFY	[H2AY_HUMAN]	13	19
Immunoglobulin superfamily member 8	Q969P0	IGSF8	[IGSF8_HUMAN]	11	19
T-complex protein 1 subunit alpha	P17987	TCP1	[TCPA_HUMAN]	65	19
Annexin A6	P08133	ANXA6	[ANXA6_HUMAN]	18	18
Cullin-associated NEDD8-dissociated protein 1	Q86VP6	CAND1	[CAND1_HUMAN]	51	18
Carboxypeptidase D	O75976	CPD	[CBPD_HUMAN]	6	18
Elongation factor 1-alpha 2	Q05639	EEF1A2	[EF1A2_HUMAN]	34	18
Eukaryotic translation initiation factor 3 subunit C	Q99613	EIF3C	[EIF3C_HUMAN]	32	18
Basement membrane-specific heparan sulfate proteoglycan core protein	P98160	HSPG2	[PGBM_HUMAN]		18
Nuclear ubiquitous casein and cyclin-dependent kinase substrate 1	Q9H1E3	NUCKS1	[NUCKS_HUMAN]	8	18
60S ribosomal protein L6	Q02878	RPL6	[RL6_HUMAN]	31	18
40S ribosomal protein S3	P23396	RPS3	[RS3_HUMAN]	25	18
Pyruvate kinase	B4DNK4	PKM	[B4DNK4_HUMAN]		17
26S proteasome non-ATPase regulatory subunit 2	Q13200	PSMD2	[PSMD2_HUMAN]	48	17
RuvB-like 2	Q9Y230	RUVBL2	[RUVB2_HUMAN]	29	17
Transcription intermediary factor 1-beta	Q13263	TRIM28	[TIF1B_HUMAN]	33	17
Probable ubiquitin carboxyl-terminal hydrolase FAF-X	Q93008	USP9X	[USP9X_HUMAN]	33	17
Fructose-bisphosphate aldolase	H3BQN4	ALDOA	[H3BQN4_HUMAN]		16
Annexin	E5RK69	ANXA6	[E5RK69_HUMAN]		16
T-complex protein 1 subunit gamma	B4DUR8	CCT3	[B4DUR8_HUMAN]	56	16
Eukaryotic initiation factor 4A-I	P60842	EIF4A1	[IF4A1_HUMAN]	31	16
Interleukin-15 receptor subunit alpha (Fragment)	Q5JVA3	IL15RA	[Q5JVA3_HUMAN]	28	16
60S acidic ribosomal protein P0	P05388	RPLP0	[RLA0_HUMAN]	34	16
Alpha-actinin-4	O43707	ACTN4	[ACTN4_HUMAN]	11	15
Chondroitin sulfate proteoglycan 4	Q6UVK1	CSPG4	[CSPG4_HUMAN]	4	15
Eukaryotic translation initiation factor 3 subunit B	P55884	EIF3B	[EIF3B_HUMAN]	37	15
Isoleucine--tRNA ligase, cytoplasmic	J3KR24	IARS	[J3KR24_HUMAN]		15
Creatine kinase B-type	P12277	CKB	[KCRB_HUMAN]	31	14
Exportin-2	P55060	CSE1L	[XPO2_HUMAN]	33	14
Elongation factor 1-gamma	P26641	EEF1G	[EF1G_HUMAN]	41	14
Eukaryotic translation initiation factor 3 subunit L	B0QY90	EIF3L	[B0QY90_HUMAN]		14
Ferritin light chain	P02792	FTL	[FRIL_HUMAN]	124	14
Heterogeneous nuclear ribonucleoproteins C1/C2 (Fragment)	G3V4W0	HNRNPC	[G3V4W0_HUMAN]	31	14
L-lactate dehydrogenase A chain	P00338	LDHA	[LDHA_HUMAN]	23	14
Matrin-3	D6REM6	MATR3	[D6REM6_HUMAN]	8	14
E3 ubiquitin-protein ligase UBR4	Q5T4S7	UBR4	[UBR4_HUMAN]	83	14
Transitional endoplasmic reticulum ATPase	P55072	VCP	[TERA_HUMAN]	57	14
Sodium/potassium-transporting ATPase subunit alpha-1	P05023	ATP1A1	[AT1A1_HUMAN]	7	13
Brain acid soluble protein 1	P80723	BASP1	[BASP1_HUMAN]	11	13
Eukaryotic initiation factor 4A-II	E7EQG2	EIF4A2	[E7EQG2_HUMAN]	28	13
Golgi transport 1 homolog B (S. cerevisiae), isoform CRA_c	G3V1U5	GOLT1B	[G3V1U5_HUMAN]	7	13
60S ribosomal protein L18	Q07020	RPL18	[RL18_HUMAN]		13
60S ribosomal protein L3	P39023	RPL3	[RL3_HUMAN]	12	13
RuvB-like 1	Q9Y265	RUVBL1	[RUVB1_HUMAN]	25	13
Neutral amino acid transporter B(0)	Q15758	SLC1A5	[AAAT_HUMAN]	26	13
Annexin A2	P07355	ANXA2	[ANXA2_HUMAN]		12
T-complex protein 1 subunit epsilon	E7ENZ3	CCT5	[E7ENZ3_HUMAN]		12
T-complex protein 1 subunit zeta	P40227	CCT6A	[TCPZ_HUMAN]	49	12
Laminin subunit beta-1	P07942	LAMB1	[LAMB1_HUMAN]	1	12
Laminin subunit gamma-1	P11047	LAMC1	[LAMC1_HUMAN]	2	12
Myosin-9	P35579	MYH9	[MYH9_HUMAN]	20	12
14-3-3 protein epsilon	P62258	YWHAE	[1433E_HUMAN]	35	12
Eukaryotic translation initiation factor 4 gamma 1	E7EX73	EIF4G1	[E7EX73_HUMAN]	21	11
Peptidyl-prolyl cis-trans isomerase FKBP4	Q02790	FKBP4	[FKBP4_HUMAN]	40	11
Core histone macro-H2A.2	Q9P0M6	H2AFY2	[H2AW_HUMAN]	3	11
Importin-7	O95373	IPO7	[IPO7_HUMAN]	22	11
Protein NDRG1	Q92597	NDRG1	[NDRG1_HUMAN]	15	11
Trypsin-3 (Fragment)	B1AN99	PRSS3	[B1AN99_HUMAN]	9	11
Proteasome subunit beta type-4	P28070	PSMB4	[PSB4_HUMAN]	17	11
Single-stranded DNA-binding protein, mitochondrial	Q04837	SSBP1	[SSBP_HUMAN]	3	11
Vinculin	P18206	VCL	[VINC_HUMAN]	19	11
Vimentin	B0YJC4	VIM	[B0YJC4_HUMAN]	17	11
Exportin-1	O14980	XPO1	[XPO1_HUMAN]	37	11
Enolase	F5H0C8	ENO2	[F5H0C8_HUMAN]	14	10
Proteasome subunit alpha type-7	O14818	PSMA7	[PSA7_HUMAN]	26	10
Syntenin-1	O00560	SDCBP	[SDCB1_HUMAN]	6	10
14-3-3 protein theta	P27348	YWHAQ	[1433T_HUMAN]	14	10
Alpha-actinin-1	P12814	ACTN1	[ACTN1_HUMAN]		9
Adenosylhomocysteinase	P23526	AHCY	[SAHH_HUMAN]	24	9
EGF-like repeat and discoidin I-like domain-containing protein 3	O43854	EDIL3	[EDIL3_HUMAN]	1	9
Eukaryotic translation initiation factor 3 subunit M	Q7L2H7	EIF3M	[EIF3M_HUMAN]	13	9
Bifunctional glutamate/proline--tRNA ligase	P07814	EPRS	[SYEP_HUMAN]	40	9
Glypican-1	P35052	GPC1	[GPC1_HUMAN]		9
Kinectin	Q86UP2	KTN1	[KTN1_HUMAN]	1	9
Cation-dependent mannose-6-phosphate receptor	P20645	M6PR	[MPRD_HUMAN]	5	9
40S ribosomal protein SA (Fragment)	C9J9K3	RPSA	[C9J9K3_HUMAN]	15	9
Syndecan-2 (Fragment)	E5RJB8	SDC2	[E5RJB8_HUMAN]	3	9
Choline transporter-like protein 1	Q8WWI5	SLC44A1	[CTL1_HUMAN]	11	9
Structural maintenance of chromosomes protein 2	O95347	SMC2	[SMC2_HUMAN]	13	9
Spectrin alpha chain, non-erythrocytic 1	A0A0D9SF54	SPTAN1	[A0A0D9SF54_HUMAN]	17	9
Annexin A4	P09525	ANXA4	[ANXA4_HUMAN]		8
Aspartate--tRNA ligase, cytoplasmic	P14868	DARS	[SYDC_HUMAN]	25	8
Spliceosome RNA helicase DDX39B	Q5STU3	DDX39B	[Q5STU3_HUMAN]		8
Desmoplakin	P15924	DSP	[DESP_HUMAN]	5	8
Junction plakoglobin	P14923	JUP	[PLAK_HUMAN]	9	8
Plastin-3	A0A0A0MSQ0	PLS3	[A0A0A0MSQ0_HUMAN]	23	8
Proteasome subunit alpha type-1	P25786	PSMA1	[PSA1_HUMAN]	29	8
Proteasome subunit alpha type-6	P60900	PSMA6	[PSA6_HUMAN]	20	8
26S proteasome non-ATPase regulatory subunit 6	Q15008	PSMD6	[PSMD6_HUMAN]	19	8
Arginine--tRNA ligase, cytoplasmic	P54136	RARS	[SYRC_HUMAN]	23	8
Reticulon-3	O95197	RTN3	[RTN3_HUMAN]	3	8
Syndecan-4	P31431	SDC4	[SDC4_HUMAN]		8
Splicing factor 3B subunit 3	Q15393	SF3B3	[SF3B3_HUMAN]	37	8
14-3-3 protein zeta/delta	P63104	YWHAZ	[1433Z_HUMAN]	15	8
CD63 antigen (Fragment)	F8VNT9	CD63	[F8VNT9_HUMAN]	9	7
ATP-dependent RNA helicase DDX39A	O00148	DDX39A	[DX39A_HUMAN]	17	7
Eukaryotic translation initiation factor 3 subunit I	Q13347	EIF3I	[EIF3I_HUMAN]	15	7
Histone deacetylase 2	Q92769	HDAC2	[HDAC2_HUMAN]	13	7
Hydroxymethylglutaryl-CoA synthase, cytoplasmic	Q01581	HMGCS1	[HMCS1_HUMAN]	18	7
Heat shock 70 kDa protein 4	A0A087WYC1	HSPA4	[A0A087WYC1_HUMAN]		7
Cation-independent mannose-6-phosphate receptor	P11717	IGF2R	[MPRI_HUMAN]	7	7
Importin-5	O00410	IPO5	[IPO5_HUMAN]	35	7
Plastin-2	P13796	LCP1	[PLSL_HUMAN]	10	7
Methionine--tRNA ligase, cytoplasmic	P56192	MARS	[SYMC_HUMAN]	17	7
Nucleosome assembly protein 1-like 1 (Fragment)	H0YHC3	NAP1L1	[H0YHC3_HUMAN]		7
Ras-related protein Rab-1B	Q9H0U4	RAB1B	[RAB1B_HUMAN]		7
Ras-related protein Rab-5C	P51148	RAB5C	[RAB5C_HUMAN]	2	7
60S ribosomal protein L7a	P62424	RPL7A	[RL7A_HUMAN]	7	7
40S ribosomal protein S4, X isoform	P62701	RPS4X	[RS4X_HUMAN]	10	7
40S ribosomal protein S8	Q5JR95	RPS8	[Q5JR95_HUMAN]	17	7
Syndecan-1	E9PHH3	SDC1	[E9PHH3_HUMAN]		7
4F2 cell-surface antigen heavy chain	F5GZS6	SLC3A2	[F5GZS6_HUMAN]	10	7
Structural maintenance of chromosomes protein	E9PD53	SMC4	[E9PD53_HUMAN]	20	7
Transmembrane 9 superfamily member 3 (Fragment)	Q5TB53	TM9SF3	[Q5TB53_HUMAN]	2	7
Uncharacterized protein (Fragment)	H3BN98	Uncharacterized protein (Fragment) OS=Homo sapiens	[H3BN98_HUMAN]		7
14-3-3 protein beta/alpha	P31946	YWHAB	[1433B_HUMAN]	19	7
Annexin A7	P20073	ANXA7	[ANXA7_HUMAN]	8	6
F-actin-capping protein subunit alpha-1	P52907	CAPZA1	[CAZA1_HUMAN]	13	6
Collagen alpha-1(XVIII) chain	P39060	COL18A1	[COIA1_HUMAN]	6	6
Eukaryotic translation initiation factor 3 subunit E	P60228	EIF3E	[EIF3E_HUMAN]	16	6
Eukaryotic initiation factor 4A-III	P38919	EIF4A3	[IF4A3_HUMAN]	9	6
Polypeptide N-acetylgalactosaminyltransferase 2	Q10471	GALNT2	[GALT2_HUMAN]	4	6
Ras GTPase-activating-like protein IQGAP1	A0A0J9YXZ5	IQGAP1	[A0A0J9YXZ5_HUMAN]		6
C-1-tetrahydrofolate synthase, cytoplasmic	P11586	MTHFD1	[C1TC_HUMAN]	20	6
Nucleoside diphosphate kinase A	P15531	NME1	[NDKA_HUMAN]		6
D-3-phosphoglycerate dehydrogenase	O43175	PHGDH	[SERA_HUMAN]	9	6
Proteasome subunit beta type-1	P20618	PSMB1	[PSB1_HUMAN]	25	6
26S proteasome non-ATPase regulatory subunit 11	O00231	PSMD11	[PSD11_HUMAN]	23	6
Ras-related protein Rab-10	P61026	RAB10	[RAB10_HUMAN]	6	6
40S ribosomal protein S15a	I3L3P7	RPS15A	[I3L3P7_HUMAN]	3	6
40S ribosomal protein S26	P62854	RPS26	[RS26_HUMAN]	3	6
Spectrin beta chain, non-erythrocytic 1	Q01082	SPTBN1	[SPTB2_HUMAN]	12	6
Fructose-bisphosphate aldolase C (Fragment)	K7EKH5	ALDOC	[K7EKH5_HUMAN]		5
Annexin A5	P08758	ANXA5	[ANXA5_HUMAN]	13	5
Amyloid-like protein 2	Q06481	APLP2	[APLP2_HUMAN]		5
ADP-ribosylation factor 5	P84085	ARF5	[ARF5_HUMAN]		5
PRA1 family protein 3	O75915	ARL6IP5	[PRAF3_HUMAN]	3	5
B-cell receptor-associated protein 31	P51572	BCAP31	[BAP31_HUMAN]	4	5
T-complex protein 1 subunit eta	Q99832	CCT7	[TCPH_HUMAN]	41	5
Cofilin-1 (Fragment)	E9PLJ3	CFL1	[E9PLJ3_HUMAN]	4	5
Clusterin	P10909	CLU	[CLUS_HUMAN]	14	5
Collagen alpha-2(IV) chain	P08572	COL4A2	[CO4A2_HUMAN]		5
Copine-1	A6PVH9	CPNE1	[A6PVH9_HUMAN]	2	5
CTP synthase 1	P17812	CTPS1	[PYRG1_HUMAN]	16	5
NADH-cytochrome b5 reductase 3	P00387	CYB5R3	[NB5R3_HUMAN]	6	5
Sn1-specific diacylglycerol lipase beta	E7ET49	DAGLB	[E7ET49_HUMAN]	2	5
Pre-mRNA-splicing factor ATP-dependent RNA helicase DHX15	O43143	DHX15	[DHX15_HUMAN]	8	5
Eukaryotic translation initiation factor 3 subunit F	O00303	EIF3F	[EIF3F_HUMAN]	10	5
Eukaryotic translation initiation factor 3 subunit G (Fragment)	K7EP16	EIF3G	[K7EP16_HUMAN]		5
Farnesyl pyrophosphate synthase	P14324	FDPS	[FPPS_HUMAN]	4	5
Guanine nucleotide-binding protein G(s) subunit alpha isoforms short	P63092	GNAS	[GNAS2_HUMAN]	3	5
High mobility group protein HMGI-C	P52926	HMGA2	[HMGA2_HUMAN]		5
Heterogeneous nuclear ribonucleoprotein D0 (Fragment)	H0YA96	HNRNPD	[H0YA96_HUMAN]		5
Heterogeneous nuclear ribonucleoprotein R	O43390	HNRNPR	[HNRPR_HUMAN]	5	5
Protein ERGIC-53	P49257	LMAN1	[LMAN1_HUMAN]	3	5
Myristoylated alanine-rich C-kinase substrate	A0A087WZH7	MARCKS	[A0A087WZH7_HUMAN]	9	5
Metastasis-associated protein MTA1 (Fragment)	H0Y4T7	MTA1	[H0Y4T7_HUMAN]		5
Metastasis-associated protein MTA2	O94776	MTA2	[MTA2_HUMAN]	5	5
Nucleoside diphosphate kinase B	J3KPD9	NME2	[J3KPD9_HUMAN]		5
Puromycin-sensitive aminopeptidase	E9PLK3	NPEPPS	[E9PLK3_HUMAN]	19	5
Multifunctional protein ADE2	D6RF62	PAICS	[D6RF62_HUMAN]		5
Phosphoglycerate mutase 1	P18669	PGAM1	[PGAM1_HUMAN]	9	5
6-phosphogluconate dehydrogenase, decarboxylating (Fragment)	K7EMN2	PGD	[K7EMN2_HUMAN]		5
Membrane-associated progesterone receptor component 1	O00264	PGRMC1	[PGRC1_HUMAN]	4	5
Serine/threonine-protein phosphatase 2A 55 kDa regulatory subunit B alpha isoform	P63151	PPP2R2A	[2ABA_HUMAN]	6	5
Proteasome subunit alpha type (Fragment)	H0YMI6	PSMA4	[H0YMI6_HUMAN]		5
Proteasome subunit alpha type-5	P28066	PSMA5	[PSA5_HUMAN]	10	5
Proteasome subunit beta type-5	P28074	PSMB5	[PSB5_HUMAN]	26	5
26S proteasome non-ATPase regulatory subunit 1	A0A087WW66	PSMD1	[A0A087WW66_HUMAN]	31	5
26S proteasome non-ATPase regulatory subunit 12	O00232	PSMD12	[PSD12_HUMAN]	14	5
26S proteasome non-ATPase regulatory subunit 3	O43242	PSMD3	[PSMD3_HUMAN]	22	5
Transcriptional activator protein Pur-alpha	Q00577	PURA	[PURA_HUMAN]		5
Ras-related protein Rab-6B (Fragment)	C9JU14	RAB6B	[C9JU14_HUMAN]		5
Receptor expression-enhancing protein 6	Q96HR9	REEP6	[REEP6_HUMAN]	3	5
60S ribosomal protein L10a	P62906	RPL10A	[RL10A_HUMAN]	8	5
60S ribosomal protein L13	P26373	RPL13	[RL13_HUMAN]		5
Ribosomal protein L15 (Fragment)	E7EQV9	RPL15	[E7EQV9_HUMAN]	8	5
Vesicle-trafficking protein SEC22b	O75396	SEC22B	[SC22B_HUMAN]	4	5
Splicing factor 3B subunit 1	O75533	SF3B1	[SF3B1_HUMAN]	13	5
Splicing factor, proline- and glutamine-rich	P23246	SFPQ	[SFPQ_HUMAN]	16	5
Solute carrier family 2, facilitated glucose transporter member 1	P11166	SLC2A1	[GTR1_HUMAN]	5	5
Synaptophysin-like protein 1	Q16563	SYPL1	[SYPL1_HUMAN]	3	5
Valine--tRNA ligase	P26640	VARS	[SYVC_HUMAN]	14	5
Disintegrin and metalloproteinase domain-containing protein 10	O14672	ADAM10	[ADA10_HUMAN]	3	4
Annexin A1	P04083	ANXA1	[ANXA1_HUMAN]	3	4
Annexin	D6RA82	ANXA3	[D6RA82_HUMAN]	3	4
AP-1 complex subunit gamma-1	O43747	AP1G1	[AP1G1_HUMAN]	6	4
ADP-ribosylation factor 3	P61204	ARF3	[ARF3_HUMAN]	5	4
Rho GDP-dissociation inhibitor 1	J3KRE2	ARHGDIA	[J3KRE2_HUMAN]	3	4
V-type proton ATPase subunit a	B7Z641	ATP6V0A1	[B7Z641_HUMAN]	3	4
V-type proton ATPase catalytic subunit A	P38606	ATP6V1A	[VATA_HUMAN]	10	4
Basigin	A0A087WUV8	BSG	[A0A087WUV8_HUMAN]	5	4
Tetraspanin	E9PJK1	CD81	[E9PJK1_HUMAN]	6	4
Chloride intracellular channel protein 1	O00299	CLIC1	[CLIC1_HUMAN]	10	4
Probable ATP-dependent RNA helicase DDX17	Q92841	DDX17	[DDX17_HUMAN]	8	4
ATP-dependent RNA helicase A	Q08211	DHX9	[DHX9_HUMAN]	24	4
Disco-interacting protein 2 homolog B	Q9P265	DIP2B	[DIP2B_HUMAN]	2	4
EH domain-containing protein 4	A0A087WUA5	EHD4	[A0A087WUA5_HUMAN]	2	4
Eukaryotic translation initiation factor 3 subunit D (Fragment)	B0QYA4	EIF3D	[B0QYA4_HUMAN]	11	4
Eukaryotic translation initiation factor 3 subunit H	A0A087WZK9	EIF3H	[A0A087WZK9_HUMAN]		4
Eukaryotic translation initiation factor 5B	A0A087WUT6	EIF5B	[A0A087WUT6_HUMAN]	5	4
Endonuclease domain-containing 1 protein	O94919	ENDOD1	[ENDD1_HUMAN]	1	4
Epoxide hydrolase 1	P07099	EPHX1	[HYEP_HUMAN]	6	4
Filamin-A	A0A087WWY3	FLNA	[A0A087WWY3_HUMAN]		4
Filamin-C	Q14315	FLNC	[FLNC_HUMAN]	38	4
Fibronectin	P02751	FN1	[FINC_HUMAN]	8	4
Translational activator GCN1	Q92616	GCN1L1	[GCN1L_HUMAN]	53	4
Guanine nucleotide-binding protein G(k) subunit alpha	P08754	GNAI3	[GNAI3_HUMAN]	3	4
Glypican-4	O75487	GPC4	[GPC4_HUMAN]	1	4
Glutathione S-transferase P	P09211	GSTP1	[GSTP1_HUMAN]	6	4
Heterogeneous nuclear ribonucleoprotein A3	P51991	HNRNPA3	[ROA3_HUMAN]	5	4
Heterogeneous nuclear ribonucleoprotein A/B	D6R9P3	HNRNPAB	[D6R9P3_HUMAN]	5	4
Heterogeneous nuclear ribonucleoprotein U	Q00839	HNRNPU	[HNRPU_HUMAN]	11	4
E3 ubiquitin-protein ligase HUWE1	Q7Z6Z7	HUWE1	[HUWE1_HUMAN]	52	4
DNA replication licensing factor MCM6	Q14566	MCM6	[MCM6_HUMAN]	16	4
Nidogen-1	P14543	NID1	[NID1_HUMAN]	6	4
Protein disulfide-isomerase	P07237	P4HB	[PDIA1_HUMAN]	12	4
Protein disulfide-isomerase A3	P30101	PDIA3	[PDIA3_HUMAN]	14	4
Serine/threonine-protein phosphatase PP1-beta catalytic subunit	P62140	PPP1CB	[PP1B_HUMAN]		4
Serine/threonine-protein phosphatase 2A 65 kDa regulatory subunit A alpha isoform	P30153	PPP2R1A	[2AAA_HUMAN]	17	4
Ribose-phosphate pyrophosphokinase 1	B1ALA9	PRPS1	[B1ALA9_HUMAN]	8	4
Proteasome subunit alpha type-3	P25788	PSMA3	[PSA3_HUMAN]	20	4
26S protease regulatory subunit 4	P62191	PSMC1	[PRS4_HUMAN]	15	4
26S protease regulatory subunit 6B	P43686	PSMC4	[PRS6B_HUMAN]	16	4
26S protease regulatory subunit 8 (Fragment)	J3QQM1	PSMC5	[J3QQM1_HUMAN]		4
26S protease regulatory subunit 10B	P62333	PSMC6	[PRS10_HUMAN]	18	4
26S proteasome non-ATPase regulatory subunit 13	J3KNQ3	PSMD13	[J3KNQ3_HUMAN]	11	4
26S proteasome non-ATPase regulatory subunit 7	P51665	PSMD7	[PSMD7_HUMAN]	13	4
Glycogen phosphorylase, muscle form	P11217	PYGM	[PYGM_HUMAN]	5	4
Glutamine--tRNA ligase	P47897	QARS	[SYQ_HUMAN]	20	4
Ras-related protein Rab-5A	P20339	RAB5A	[RAB5A_HUMAN]		4
Histone-binding protein RBBP7	E9PC52	RBBP7	[E9PC52_HUMAN]	10	4
60S ribosomal protein L11 (Fragment)	Q5VVC9	RPL11	[Q5VVC9_HUMAN]	2	4
60S ribosomal protein L17 (Fragment)	A0A087WXM6	RPL17	[A0A087WXM6_HUMAN]	9	4
60S ribosomal protein L8	G3V1A1	RPL8	[G3V1A1_HUMAN]		4
40S ribosomal protein S14 (Fragment)	H0YB22	RPS14	[H0YB22_HUMAN]		4
40S ribosomal protein S18	P62269	RPS18	[RS18_HUMAN]	7	4
40S ribosomal protein S3a (Fragment)	H0Y8L7	RPS3A	[H0Y8L7_HUMAN]		4
40S ribosomal protein S9	P46781	RPS9	[RS9_HUMAN]	13	4
Septin-2 (Fragment)	C9IY94	SEPT2	[C9IY94_HUMAN]		4
Solute carrier family 2, facilitated glucose transporter member 3	P11169	SLC2A3	[GTR3_HUMAN]	2	4
Choline transporter-like protein 2	Q8IWA5	SLC44A2	[CTL2_HUMAN]	1	4
Structural maintenance of chromosomes protein	G8JLG1	SMC1A	[G8JLG1_HUMAN]	4	4
U5 small nuclear ribonucleoprotein 200 kDa helicase	O75643	SNRNP200	[U520_HUMAN]	13	4
Small nuclear ribonucleoprotein Sm D1	J3QLI9	SNRPD1	[J3QLI9_HUMAN]		4
Syntaxin-12	Q86Y82	STX12	[STX12_HUMAN]	6	4
Syntaxin-7	O15400	STX7	[STX7_HUMAN]	5	4
Transcriptional adapter 2-beta	Q86TJ2	TADA2B	[TAD2B_HUMAN]	10	4
Transmembrane protein 33 (Fragment)	D6RAA6	TMEM33	[D6RAA6_HUMAN]	2	4
Toll-interacting protein	F2Z2Y8	TOLLIP	[F2Z2Y8_HUMAN]	2	4
Triosephosphate isomerase	P60174	TPI1	[TPIS_HUMAN]	7	4
Vesicle-associated membrane protein 2	K7ENK9	VAMP2	[K7ENK9_HUMAN]		4
Synaptic vesicle membrane protein VAT-1 homolog	Q99536	VAT1	[VAT1_HUMAN]	9	4
14-3-3 protein eta	Q04917	YWHAH	[1433F_HUMAN]	12	4
ADP-ribosylation factor 4 (Fragment)	C9JPM4	ARF4	[C9JPM4_HUMAN]	5	3
V-type proton ATPase subunit d 1	P61421	ATP6V0D1	[VA0D1_HUMAN]		3
Cystathionine beta-synthase	P35520	CBS	[CBS_HUMAN]		3
Chromodomain-helicase-DNA-binding protein 5 (Fragment)	K7EMY3	CHD5	[K7EMY3_HUMAN]		3
Collagen alpha-1(II) chain	P02458	COL2A1	[CO2A1_HUMAN]	1	3
Coatomer subunit alpha	P53621	COPA	[COPA_HUMAN]	14	3
COP9 signalosome complex subunit 4	Q9BT78	COPS4	[CSN4_HUMAN]	14	3
COP9 signalosome complex subunit 7b	A0A087X1P5	COPS7B	[A0A087X1P5_HUMAN]		3
Copine-3	O75131	CPNE3	[CPNE3_HUMAN]	1	3
Copine-7	Q9UBL6	CPNE7	[CPNE7_HUMAN]		3
Cullin 4B, isoform CRA_e	K4DI93	CUL4B	[K4DI93_HUMAN]	12	3
Dynactin subunit 1	Q6AWB1	DKFZp686E0752	[Q6AWB1_HUMAN]		3
Elongation factor 1-delta	E9PMW7	EEF1D	[E9PMW7_HUMAN]		3
Eukaryotic translation initiation factor 5A (Fragment)	I3L397	EIF5A	[I3L397_HUMAN]	2	3
Extended synaptotagmin-1	Q9BSJ8	ESYT1	[ESYT1_HUMAN]	2	3
Junctional adhesion molecule A	A0A087WY82	F11R	[A0A087WY82_HUMAN]		3
Flotillin-1 (Fragment)	A2AB09	FLOT1	[A2AB09_HUMAN]		3
Flotillin-2	J3QLD9	FLOT2	[J3QLD9_HUMAN]	4	3
Trifunctional purine biosynthetic protein adenosine-3	P22102	GART	[PUR2_HUMAN]	10	3
Golgi apparatus protein 1	Q92896	GLG1	[GSLG1_HUMAN]		3
High mobility group protein HMG-I/HMG-Y	P17096	HMGA1	[HMGA1_HUMAN]	1	3
Very-long-chain 3-oxoacyl-CoA reductase	Q53GQ0	HSD17B12	[DHB12_HUMAN]	3	3
Heat shock 70 kDa protein 4L (Fragment)	D6RJ96	HSPA4L	[D6RJ96_HUMAN]	11	3
Hsp70-binding protein 1	Q9NZL4	HSPBP1	[HPBP1_HUMAN]	8	3
Integrin beta-1	P05556	ITGB1	[ITB1_HUMAN]		3
ER lumen protein-retaining receptor 1	P24390	KDELR1	[ERD21_HUMAN]	5	3
Far upstream element-binding protein 2	A0A087WTP3	KHSRP	[A0A087WTP3_HUMAN]	16	3
Kinesin-1 heavy chain	P33176	KIF5B	[KINH_HUMAN]	31	3
Laminin subunit alpha-4	A0A0A0MTC7	LAMA4	[A0A0A0MTC7_HUMAN]		3
Lysosome-associated membrane glycoprotein 2	P13473	LAMP2	[LAMP2_HUMAN]	2	3
L-lactate dehydrogenase B chain (Fragment)	F5H793	LDHB	[F5H793_HUMAN]		3
VIP36-like protein	Q9H0V9	LMAN2L	[LMA2L_HUMAN]	2	3
Mitogen-activated protein kinase kinase kinase kinase 4	C9J840	MAP4K4	[C9J840_HUMAN]		3
S-adenosylmethionine synthase isoform type-2	P31153	MAT2A	[METK2_HUMAN]	4	3
N-alpha-acetyltransferase 15, NatA auxiliary subunit	A0A0B4J1W3	NAA15	[A0A0B4J1W3_HUMAN]	4	3
Non-POU domain-containing octamer-binding protein	Q15233	NONO	[NONO_HUMAN]	8	3
Sterol-4-alpha-carboxylate 3-dehydrogenase, decarboxylating	Q15738	NSDHL	[NSDHL_HUMAN]	6	3
Proliferation-associated protein 2G4	Q9UQ80	PA2G4	[PA2G4_HUMAN]	14	3
Poly(rC)-binding protein 2 (Fragment)	F8W0G4	PCBP2	[F8W0G4_HUMAN]	7	3
Protein disulfide-isomerase A6	Q15084	PDIA6	[PDIA6_HUMAN]	8	3
Proteasome subunit alpha type-2	P25787	PSMA2	[PSA2_HUMAN]	13	3
Proteasome subunit beta type-2	A0A087WVV1	PSMB2	[A0A087WVV1_HUMAN]		3
Proteasome subunit beta type-3	A0A087WXQ8	PSMB3	[A0A087WXQ8_HUMAN]		3
26S protease regulatory subunit 7	P35998	PSMC2	[PRS7_HUMAN]	20	3
26S protease regulatory subunit 6A	E9PM69	PSMC3	[E9PM69_HUMAN]	18	3
Ras-related protein Rab-7a (Fragment)	C9J592	RAB7A	[C9J592_HUMAN]		3
DNA repair protein RAD50	Q92878	RAD50	[RAD50_HUMAN]	9	3
GTP-binding nuclear protein Ran (Fragment)	F5H018	RAN	[F5H018_HUMAN]		3
Regulator of chromosome condensation (Fragment)	C9JRH2	RCC1	[C9JRH2_HUMAN]		3
Putative 60S ribosomal protein L13a protein RPL13AP3	Q6NVV1	RPL13AP3	[R13P3_HUMAN]		3
60S ribosomal protein L26 (Fragment)	J3KTJ8	RPL26	[J3KTJ8_HUMAN]	4	3
40S ribosomal protein S16	M0R210	RPS16	[M0R210_HUMAN]	9	3
40S ribosomal protein S2	E9PPT0	RPS2	[E9PPT0_HUMAN]		3
40S ribosomal protein S5	M0QZN2	RPS5	[M0QZN2_HUMAN]	4	3
Ribosome-binding protein 1	F8W7S5	RRBP1	[F8W7S5_HUMAN]	2	3
Secretory carrier-associated membrane protein 1	A0A087WXB0	SCAMP1	[A0A087WXB0_HUMAN]		3
Lupus La protein	P05455	SSB	[LA_HUMAN]	7	3
Hsc70-interacting protein (Fragment)	H7C3I1	ST13	[H7C3I1_HUMAN]		3
Serine-threonine kinase receptor-associated protein	Q9Y3F4	STRAP	[STRAP_HUMAN]	7	3
Syntaxin-4	Q12846	STX4	[STX4_HUMAN]		3
Activated RNA polymerase II transcriptional coactivator p15	P53999	SUB1	[TCP4_HUMAN]	5	3
Synaptogyrin-2	O43760	SYNGR2	[SNG2_HUMAN]	6	3
Threonine--tRNA ligase, cytoplasmic	P26639	TARS	[SYTC_HUMAN]	19	3
Transmembrane emp24 domain-containing protein 10	P49755	TMED10	[TMEDA_HUMAN]	6	3
Transportin-1	Q92973	TNPO1	[TNPO1_HUMAN]	8	3
DNA topoisomerase 1	P11387	TOP1	[TOP1_HUMAN]		3
Protein TRAJ56 (Fragment)	A0A075B6Z2	TRAJ56	[A0A075B6Z2_HUMAN]	1	3
Uncharacterized protein (Fragment)	M0QYT0	Uncharacterized protein (Fragment) OS=Homo sapiens	[M0QYT0_HUMAN]		3
General vesicular transport factor p115	O60763	USO1	[USO1_HUMAN]	20	3
Vesicle-associated membrane protein-associated protein A	Q9P0L0	VAPA	[VAPA_HUMAN]	7	3
Vacuolar protein sorting-associated protein 37B	Q9H9H4	VPS37B	[VP37B_HUMAN]	2	3
Tyrosine--tRNA ligase	A0A0C4DGZ5	YARS	[A0A0C4DGZ5_HUMAN]		3
Protein YIPF6	Q96EC8	YIPF6	[YIPF6_HUMAN]	1	3
14-3-3 protein gamma	P61981	YWHAG	[1433G_HUMAN]	14	3
Alpha-centractin	R4GMT0	ACTR1A	[R4GMT0_HUMAN]	3	2
Actin-related protein 3C	A0A0A0MTI9	ACTR3C	[A0A0A0MTI9_HUMAN]	3	2
A disintegrin and metalloproteinase with thrombospondin motifs 1 (Fragment)	E5RJR7	ADAMTS1	[E5RJR7_HUMAN]		2
Adenylosuccinate lyase (Fragment)	A0A096LNY6	ADSL	[A0A096LNY6_HUMAN]	6	2
Glycogen debranching enzyme	P35573	AGL	[GDE_HUMAN]	6	2
CD166 antigen (Fragment)	H7C543	ALCAM	[H7C543_HUMAN]	1	2
Progressive ankylosis protein homolog	Q9HCJ1	ANKH	[ANKH_HUMAN]		2
Ankyrin repeat domain-containing protein 30A	R4GNA2	ANKRD30A	[R4GNA2_HUMAN]	3	2
Acidic leucine-rich nuclear phosphoprotein 32 family member E (Fragment)	E9PPH5	ANP32E	[E9PPH5_HUMAN]		2
AP-1 complex subunit beta-1 (Fragment)	C9J1E7	AP1B1	[C9J1E7_HUMAN]	7	2
Asparagine synthetase [glutamine-hydrolyzing]	P08243	ASNS	[ASNS_HUMAN]	8	2
Bifunctional purine biosynthesis protein PURH	P31939	ATIC	[PUR9_HUMAN]	15	2
Barrier-to-autointegration factor	O75531	BANF1	[BAF_HUMAN]	2	2
Mitotic checkpoint protein BUB3 (Fragment)	J3QT28	BUB3	[J3QT28_HUMAN]	3	2
Uncharacterized protein C5orf42 (Fragment)	H0Y9I8	C5orf42	[H0Y9I8_HUMAN]		2
Calmodulin	G3V226	CALM1	[G3V226_HUMAN]		2
F-actin-capping protein subunit beta	B1AK85	CAPZB	[B1AK85_HUMAN]		2
Tetraspanin	E9PMR4	CD151	[E9PMR4_HUMAN]	2	2
CDP-diacylglycerol--inositol 3-phosphatidyltransferase	O14735	CDIPT	[CDIPT_HUMAN]	5	2
Cyclin-dependent kinase 1 (Fragment)	E5RIU6	CDK1	[E5RIU6_HUMAN]		2
Chloride intracellular channel protein 4	Q9Y696	CLIC4	[CLIC4_HUMAN]	3	2
Calsyntenin-1 (Fragment)	Q5SR54	CLSTN1	[Q5SR54_HUMAN]	7	2
2',3'-cyclic-nucleotide 3'-phosphodiesterase	P09543	CNP	[CN37_HUMAN]	2	2
Coatomer subunit beta'	P35606	COPB2	[COPB2_HUMAN]	6	2
Coatomer subunit gamma-1	Q9Y678	COPG1	[COPG1_HUMAN]	8	2
COP9 signalosome complex subunit 3	H7C3P9	COPS3	[H7C3P9_HUMAN]		2
Catenin beta-1	B4DGU4	CTNNB1	[B4DGU4_HUMAN]	1	2
Cullin-1	A0A0C4DGX4	CUL1	[A0A0C4DGX4_HUMAN]	4	2
Cytochrome b5 type B	H3BUX2	CYB5B	[H3BUX2_HUMAN]		2
Cytoplasmic FMR1-interacting protein 2	E7EW33	CYFIP2	[E7EW33_HUMAN]		2
Dermcidin	P81605	DCD	[DCD_HUMAN]	1	2
m7GpppX diphosphatase	Q96C86	DCPS	[DCPS_HUMAN]	4	2
ATP-dependent RNA helicase DDX1	A0A087X2G1	DDX1	[A0A087X2G1_HUMAN]		2
Probable ATP-dependent RNA helicase DDX20	Q9UHI6	DDX20	[DDX20_HUMAN]		2
Dynamin-2	P50570	DNM2	[DYN2_HUMAN]	7	2
Desmoglein-1	Q02413	DSG1	[DSG1_HUMAN]	4	2
EH domain-containing protein 1	Q9H4M9	EHD1	[EHD1_HUMAN]	2	2
Eukaryotic translation initiation factor 3 subunit K	K7ES31	EIF3K	[K7ES31_HUMAN]	1	2
ELAV-like protein 1	Q15717	ELAVL1	[ELAV1_HUMAN]	1	2
Epiplakin	A0A075B730	EPPK1	[A0A075B730_HUMAN]		2
Protein FAM134C	K7ENZ6	FAM134C	[K7ENZ6_HUMAN]	1	2
Phenylalanine--tRNA ligase beta subunit	Q9NSD9	FARSB	[SYFB_HUMAN]	13	2
Filaggrin-2	Q5D862	FLG2	[FILA2_HUMAN]	4	2
Lactoylglutathione lyase	Q04760	GLO1	[LGUL_HUMAN]	5	2
Guanine nucleotide-binding protein subunit beta-2-like 1 (Fragment)	H0YAF8	GNB2L1	[H0YAF8_HUMAN]	8	2
Glypican-6	Q9Y625	GPC6	[GPC6_HUMAN]		2
COP9 signalosome complex subunit 1	C9JFE4	GPS1	[C9JFE4_HUMAN]	12	2
Glutathione S-transferase Mu 3	A0A0A0MTN3	GSTM3	[A0A0A0MTN3_HUMAN]	4	2
Glycogen [starch] synthase, muscle	P13807	GYS1	[GYS1_HUMAN]	2	2
Histone acetyltransferase type B catalytic subunit	O14929	HAT1	[HAT1_HUMAN]	3	2
Heterogeneous nuclear ribonucleoprotein A1	F8W6I7	HNRNPA1	[F8W6I7_HUMAN]	8	2
Heterogeneous nuclear ribonucleoprotein F	P52597	HNRNPF	[HNRPF_HUMAN]	5	2
Heterogeneous nuclear ribonucleoprotein H (Fragment)	H0YB39	HNRNPH1	[H0YB39_HUMAN]	8	2
Immediate early response 3-interacting protein 1	Q9Y5U9	IER3IP1	[IR3IP_HUMAN]		2
Immunoglobulin superfamily member 3	O75054	IGSF3	[IGSF3_HUMAN]	4	2
Interleukin-17 receptor E (Fragment)	C9J1R2	IL17RE	[C9J1R2_HUMAN]		2
Inosine-5'-monophosphate dehydrogenase 2 (Fragment)	H0Y4R1	IMPDH2	[H0Y4R1_HUMAN]	4	2
Importin-9	Q96P70	IPO9	[IPO9_HUMAN]	5	2
IST1 homolog	P53990	IST1	[IST1_HUMAN]	1	2
Lysosome-associated membrane glycoprotein 1	P11279	LAMP1	[LAMP1_HUMAN]		2
Leucine--tRNA ligase, cytoplasmic	Q9P2J5	LARS	[SYLC_HUMAN]	19	2
Tyrosine-protein kinase Lck	P06239	LCK	[LCK_HUMAN]		2
Vesicular integral-membrane protein VIP36	D6RBV2	LMAN2	[D6RBV2_HUMAN]		2
LMBR1 domain-containing protein 2	Q68DH5	LMBRD2	[LMBD2_HUMAN]		2
Leucyl-cystinyl aminopeptidase	Q9UIQ6	LNPEP	[LCAP_HUMAN]	5	2
Lysyl oxidase homolog 2	Q9Y4K0	LOXL2	[LOXL2_HUMAN]		2
MARCKS-related protein	P49006	MARCKSL1	[MRP_HUMAN]	1	2
DNA replication licensing factor MCM7 (Fragment)	C9J8M6	MCM7	[C9J8M6_HUMAN]		2
Alpha-soluble NSF attachment protein	M0R0Y2	NAPA	[M0R0Y2_HUMAN]	2	2
Nuclear autoantigenic sperm protein (Fragment)	E9PRH9	NASP	[E9PRH9_HUMAN]		2
Niemann-Pick C1 protein (Fragment)	K7EQ23	NPC1	[K7EQ23_HUMAN]		2
Nucleobindin-2 (Fragment)	E9PJP3	NUCB2	[E9PJP3_HUMAN]		2
Ubiquitin thioesterase OTUB1	F5GYN4	OTUB1	[F5GYN4_HUMAN]	5	2
Platelet-activating factor acetylhydrolase IB subunit beta (Fragment)	J3KNE3	PAFAH1B2	[J3KNE3_HUMAN]		2
Poly(rC)-binding protein 1	Q15365	PCBP1	[PCBP1_HUMAN]	7	2
Programmed cell death protein 6 (Fragment)	H0Y9X3	PDCD6	[H0Y9X3_HUMAN]		2
ATP-dependent 6-phosphofructokinase, platelet type	Q01813	PFKP	[PFKAP_HUMAN]	3	2
Profilin-1	P07737	PFN1	[PROF1_HUMAN]	7	2
Prolactin-inducible protein	P12273	PIP	[PIP_HUMAN]	1	2
Serine/threonine-protein phosphatase 6 regulatory subunit 3 (Fragment)	E9PK08	PPP6R3	[E9PK08_HUMAN]		2
Endothelial protein C receptor	Q9UNN8	PROCR	[EPCR_HUMAN]		2
Pre-mRNA-processing-splicing factor 8 (Fragment)	I3L0J9	PRPF8	[I3L0J9_HUMAN]		2
Phosphoserine aminotransferase	Q9Y617	PSAT1	[SERC_HUMAN]	14	2
26S proteasome non-ATPase regulatory subunit 14	O00487	PSMD14	[PSDE_HUMAN]	9	2
26S proteasome non-ATPase regulatory subunit 8	R4GMR5	PSMD8	[R4GMR5_HUMAN]	12	2
Proteasome activator complex subunit 2	H0YM70	PSME2	[H0YM70_HUMAN]		2
Proteasome activator complex subunit 3	A0A087WTV2	PSME3	[A0A087WTV2_HUMAN]		2
Polypyrimidine tract binding protein 1, isoform CRA_b	A6NLN1	PTBP1	[A6NLN1_HUMAN]	4	2
Transcriptional activator protein Pur-beta	Q96QR8	PURB	[PURB_HUMAN]	2	2
Ras-related protein Rab-2A	E9PKL7	RAB2A	[E9PKL7_HUMAN]		2
Prenylated Rab acceptor protein 1 (Fragment)	M0QXH1	RABAC1	[M0QXH1_HUMAN]	1	2
Replication protein A 70 kDa DNA-binding subunit	P27694	RPA1	[RFA1_HUMAN]	8	2
60S ribosomal protein L12	P30050	RPL12	[RL12_HUMAN]	6	2
60S ribosomal protein L21	G3V1B3	RPL21	[G3V1B3_HUMAN]	5	2
60S ribosomal protein L24	C9JXB8	RPL24	[C9JXB8_HUMAN]	1	2
60S ribosomal protein L29	P47914	RPL29	[RL29_HUMAN]	4	2
60S ribosomal protein L31 (Fragment)	H7C2W9	RPL31	[H7C2W9_HUMAN]	1	2
60S ribosomal protein L38	J3KT73	RPL38	[J3KT73_HUMAN]		2
60S ribosomal protein L9 (Fragment)	E7ESE0	RPL9	[E7ESE0_HUMAN]		2
60S acidic ribosomal protein P2	P05387	RPLP2	[RLA2_HUMAN]	8	2
Dolichyl-diphosphooligosaccharide--protein glycosyltransferase subunit 1	P04843	RPN1	[RPN1_HUMAN]	2	2
40S ribosomal protein S10	P46783	RPS10	[RS10_HUMAN]	3	2
40S ribosomal protein S11	M0QZC5	RPS11	[M0QZC5_HUMAN]	4	2
40S ribosomal protein S13	J3KMX5	RPS13	[J3KMX5_HUMAN]	6	2
40S ribosomal protein S19	P39019	RPS19	[RS19_HUMAN]	2	2
40S ribosomal protein S25	P62851	RPS25	[RS25_HUMAN]	7	2
40S ribosomal protein S6	A2A3R5	RPS6	[A2A3R5_HUMAN]	5	2
tRNA-splicing ligase RtcB homolog	Q9Y3I0	RTCB	[RTCB_HUMAN]	3	2
Protein S100-A7	P31151	S100A7	[S10A7_HUMAN]	4	2
Serine--tRNA ligase, cytoplasmic	P49591	SARS	[SYSC_HUMAN]	5	2
Squamous cell carcinoma antigen recognized by T-cells 3 (Fragment)	F8VV04	SART3	[F8VV04_HUMAN]	2	2
Protein transport protein Sec24C	G5EA31	SEC24C	[G5EA31_HUMAN]	6	2
Splicing factor 3A subunit 2	Q15428	SF3A2	[SF3A2_HUMAN]	3	2
Monocarboxylate transporter 1 (Fragment)	Q5T8R3	SLC16A1	[Q5T8R3_HUMAN]	5	2
Small integral membrane protein 7	M0R0R3	SMIM7	[M0R0R3_HUMAN]	1	2
Small nuclear ribonucleoprotein Sm D3	P62318	SNRPD3	[SMD3_HUMAN]	4	2
Small nuclear ribonucleoprotein-associated protein N (Fragment)	J3QLE5	SNRPN	[J3QLE5_HUMAN]	10	2
Sorting nexin-2	O60749	SNX2	[SNX2_HUMAN]	5	2
Sortilin (Fragment)	A0A0J9YVX1	SORT1	[A0A0J9YVX1_HUMAN]	1	2
Spermidine synthase	P19623	SRM	[SPEE_HUMAN]	4	2
Syntaxin-8	K7EQB1	STX8	[K7EQB1_HUMAN]	1	2
Syntaxin-binding protein 3	O00186	STXBP3	[STXB3_HUMAN]	2	2
FACT complex subunit SPT16	Q9Y5B9	SUPT16H	[SP16H_HUMAN]	2	2
Surfeit 4	Q5T8U5	SURF4	[Q5T8U5_HUMAN]	4	2
Synaptic vesicle glycoprotein 2A	Q7L0J3	SV2A	[SV2A_HUMAN]	1	2
Synaptogyrin-1	B5MCD7	SYNGR1	[B5MCD7_HUMAN]	3	2
Synaptogyrin-3	O43761	SYNGR3	[SNG3_HUMAN]	1	2
Testis-expressed sequence 10 protein	Q9NXF1	TEX10	[TEX10_HUMAN]		2
Transketolase	A0A0B4J1R6	TKT	[A0A0B4J1R6_HUMAN]		2
Transmembrane 9 superfamily member 4	A0A0C4DFM1	TM9SF4	[A0A0C4DFM1_HUMAN]	1	2
Transmembrane emp24 domain-containing protein 1	K7EIN4	TMED1	[K7EIN4_HUMAN]	1	2
Transmembrane emp24 domain-containing protein 5	Q9Y3A6	TMED5	[TMED5_HUMAN]	2	2
60 kDa SS-A/Ro ribonucleoprotein	P10155	TROVE2	[RO60_HUMAN]	3	2
Uncharacterized protein	E9PAM4	Uncharacterized protein OS=Homo sapiens	[E9PAM4_HUMAN]	1	2
Histone demethylase UTY	A6NCS7	UTY	[A6NCS7_HUMAN]	3	2
Vesicle-associated membrane protein 7	P51809	VAMP7	[VAMP7_HUMAN]	2	2
Vesicle-associated membrane protein 8	Q9BV40	VAMP8	[VAMP8_HUMAN]		2
Vacuolar protein sorting-associated protein 35	Q96QK1	VPS35	[VPS35_HUMAN]	10	2
Vacuolar protein sorting-associated protein 37C (Fragment)	F5H4Q5	VPS37C	[F5H4Q5_HUMAN]		2
Protein YIF1A	E9PS11	YIF1A	[E9PS11_HUMAN]		2
Protein YIF1B	K7EPQ7	YIF1B	[K7EPQ7_HUMAN]	3	2
Protein YIPF5	Q969M3	YIPF5	[YIPF5_HUMAN]		2
Zinc finger protein 470	Q6ECI4	ZNF470	[ZN470_HUMAN]		2
Alanine--tRNA ligase, cytoplasmic (Fragment)	H3BPK7	AARS	[H3BPK7_HUMAN]		1
ATP-binding cassette sub-family E member 1	D6R9I9	ABCE1	[D6R9I9_HUMAN]		1
Acetyl-CoA acetyltransferase, cytosolic	Q9BWD1	ACAT2	[THIC_HUMAN]	3	1
Golgi resident protein GCP60	Q9H3P7	ACBD3	[GCP60_HUMAN]	3	1
Cytosolic acyl coenzyme A thioester hydrolase (Fragment)	K7EKP8	ACOT7	[K7EKP8_HUMAN]		1
Low molecular weight phosphotyrosine protein phosphatase	F2Z2Q9	ACP1	[F2Z2Q9_HUMAN]		1
ARP2 actin-related protein 2 homolog (Yeast), isoform CRA_d	F5H6T1	ACTR2	[F5H6T1_HUMAN]	5	1
Adenylosuccinate synthetase isozyme 2	P30520	ADSS	[PURA2_HUMAN]	1	1
Aminoacyl tRNA synthase complex-interacting multifunctional protein 2	A8MU58	AIMP2	[A8MU58_HUMAN]		1
AH receptor-interacting protein (Fragment)	V9GYQ3	AIP	[V9GYQ3_HUMAN]		1
Aldose reductase	E9PCX2	AKR1B1	[E9PCX2_HUMAN]	3	1
Aflatoxin B1 aldehyde reductase member 2 (Fragment)	H3BLU7	AKR7A2	[H3BLU7_HUMAN]	1	1
Acidic leucine-rich nuclear phosphoprotein 32 family member A	H0YN26	ANP32A	[H0YN26_HUMAN]	2	1
AP-1 complex subunit gamma-like 2 (Fragment)	G3V3Z2	AP1G2	[G3V3Z2_HUMAN]		1
AP-2 complex subunit alpha-2 (Fragment)	A0A0G2JQM1	AP2A2	[A0A0G2JQM1_HUMAN]		1
AP-3 complex subunit beta-1	O00203	AP3B1	[AP3B1_HUMAN]	1	1
Amyloid beta A4 protein (Fragment)	H7C0V9	APP	[H7C0V9_HUMAN]		1
Intron-binding protein aquarius	O60306	AQR	[AQR_HUMAN]	3	1
ADP-ribosylation factor 6	P62330	ARF6	[ARF6_HUMAN]		1
Arrestin domain-containing protein 1	F2Z3I4	ARRDC1	[F2Z3I4_HUMAN]		1
Atlastin-2	B5MCN0	ATL2	[B5MCN0_HUMAN]		1
Atlastin-3 (Fragment)	F5GWF8	ATL3	[F5GWF8_HUMAN]	1	1
Sarcoplasmic/endoplasmic reticulum calcium ATPase 2 (Fragment)	H7C5W9	ATP2A2	[H7C5W9_HUMAN]	1	1
Calcium-transporting ATPase	E7ERY9	ATP2B1	[E7ERY9_HUMAN]	2	1
Calcium-transporting ATPase type 2C member 1 (Fragment)	H0Y8X9	ATP2C1	[H0Y8X9_HUMAN]		1
V-type proton ATPase 16 kDa proteolipid subunit	P27449	ATP6V0C	[VATL_HUMAN]	2	1
ATPase, H+ transporting, lysosomal 50/57kDa, V1 subunit H, isoform CRA_c	G3V126	ATP6V1H	[G3V126_HUMAN]	1	1
Ataxin-10	B1AHE3	ATXN10	[B1AHE3_HUMAN]		1
Zinc-alpha-2-glycoprotein	P25311	AZGP1	[ZA2G_HUMAN]		1
Bleomycin hydrolase (Fragment)	K7ESE8	BLMH	[K7ESE8_HUMAN]		1
BRO1 domain-containing protein BROX	Q5VW32	BROX	[BROX_HUMAN]	1	1
Deleted in autism protein 1	E7ET39	C3orf58	[E7ET39_HUMAN]	1	1
Calumenin	O43852	CALU	[CALU_HUMAN]	1	1
Soluble calcium-activated nucleotidase 1	K7EN15	CANT1	[K7EN15_HUMAN]	1	1
Caprin-1 (Fragment)	E9PLA9	CAPRIN1	[E9PLA9_HUMAN]	2	1
Calcium-regulated heat stable protein 1	Q9Y2V2	CARHSP1	[CHSP1_HUMAN]	1	1
Cysteine--tRNA ligase, cytoplasmic	B4DKY1	CARS	[B4DKY1_HUMAN]	8	1
Chromobox protein homolog 1	K7ELA4	CBX1	[K7ELA4_HUMAN]		1
Cell division cycle and apoptosis regulator protein 1 (Fragment)	H0YFJ7	CCAR1	[H0YFJ7_HUMAN]	1	1
Tetraspanin	A6NNI4	CD9	[A6NNI4_HUMAN]	3	1
CD99 antigen	A0A096LP69	CD99	[A0A096LP69_HUMAN]		1
Hsp90 co-chaperone Cdc37 (Fragment)	K7EQA9	CDC37	[K7EQA9_HUMAN]		1
Cell division control protein 42 homolog	P60953	CDC42	[CDC42_HUMAN]	1	1
Charged multivesicular body protein 1b	Q7LBR1	CHMP1B	[CHM1B_HUMAN]		1
Charged multivesicular body protein 4b	Q9H444	CHMP4B	[CHM4B_HUMAN]		1
CDGSH iron-sulfur domain-containing protein 2	I3L1N9	CISD2	[I3L1N9_HUMAN]	1	1
Protein cornichon homolog 4	A6NLH6	CNIH4	[A6NLH6_HUMAN]	1	1
COP9 signalosome complex subunit 2 (Fragment)	H0YMC2	COPS2	[H0YMC2_HUMAN]		1
COP9 signalosome complex subunit 7a (Fragment)	F5H7C6	COPS7A	[F5H7C6_HUMAN]	2	1
COP9 signalosome complex subunit 8 (Fragment)	H7C3S9	COPS8	[H7C3S9_HUMAN]		1
Citrate synthase (Fragment)	H0YIC4	CS	[H0YIC4_HUMAN]		1
Cold shock domain-containing protein E1	E9PLT0	CSDE1	[E9PLT0_HUMAN]	2	1
Catenin (Cadherin-associated protein), alpha 1, 102kDa, isoform CRA_a	G3XAM7	CTNNA1	[G3XAM7_HUMAN]	1	1
Beta-catenin-like protein 1	Q8WYA6	CTNNBL1	[CTBL1_HUMAN]		1
C-X-C chemokine receptor type 4	P61073	CXCR4	[CXCR4_HUMAN]	3	1
CXXC finger 1 (PHD domain), isoform CRA_c	K7EQ21	CXXC1	[K7EQ21_HUMAN]		1
Dynactin subunit 2 (Fragment)	H0YI98	DCTN2	[H0YI98_HUMAN]	3	1
L-xylulose reductase (Fragment)	J3QS45	DCXR	[J3QS45_HUMAN]	1	1
DNA damage-binding protein 2	Q92466	DDB2	[DDB2_HUMAN]		1
DDRGK domain-containing protein 1	A0A0A0MRX2	DDRGK1	[A0A0A0MRX2_HUMAN]		1
Putative uncharacterized protein DKFZp586I031	Q5JXL7	DKFZp586I031	[Q5JXL7_HUMAN]		1
DnaJ homolog subfamily C member 13	O75165	DNAJC13	[DJC13_HUMAN]		1
DnaJ homolog subfamily C member 5	Q9H3Z4	DNAJC5	[DNJC5_HUMAN]	1	1
DNA (cytosine-5)-methyltransferase 1 (Fragment)	K7ENW7	DNMT1	[K7ENW7_HUMAN]	1	1
Elongation factor 1-beta	F8WF65	EEF1B2	[F8WF65_HUMAN]		1
Epidermal growth factor receptor (Fragment)	C9JYS6	EGFR	[C9JYS6_HUMAN]		1
Eukaryotic translation initiation factor 2 subunit 2	P20042	EIF2S2	[IF2B_HUMAN]	3	1
Eukaryotic translation initiation factor 2 subunit 3 (Fragment)	H7BZU1	EIF2S3	[H7BZU1_HUMAN]		1
ELMO domain-containing protein 2	Q8IZ81	ELMOD2	[ELMD2_HUMAN]		1
EMILIN-2	Q9BXX0	EMILIN2	[EMIL2_HUMAN]		1
Endoplasmic reticulum-Golgi intermediate compartment protein 1	Q969X5	ERGIC1	[ERGI1_HUMAN]		1
Eukaryotic peptide chain release factor subunit 1	D6RCB3	ETF1	[D6RCB3_HUMAN]		1
Exosome complex component RRP41	Q9NPD3	EXOSC4	[EXOS4_HUMAN]	1	1
Exosome complex component RRP46	M0R050	EXOSC5	[M0R050_HUMAN]		1
Phenylalanine--tRNA ligase alpha subunit	K7ER16	FARSA	[K7ER16_HUMAN]		1
rRNA 2'-O-methyltransferase fibrillarin (Fragment)	M0R0P1	FBL	[M0R0P1_HUMAN]		1
Four and a half LIM domains protein 1 (Fragment)	A0A0D9SG53	FHL1	[A0A0D9SG53_HUMAN]	1	1
Fibronectin type III and SPRY domain-containing protein 1 (Fragment)	M0R2F6	FSD1	[M0R2F6_HUMAN]		1
FUN14 domain-containing protein 1	Q8IVP5	FUNDC1	[FUND1_HUMAN]		1
Ras GTPase-activating protein-binding protein 1 (Fragment)	E5RIZ6	G3BP1	[E5RIZ6_HUMAN]	3	1
GTPase-activating protein and VPS9 domain-containing protein 1	F8W9S7	GAPVD1	[F8W9S7_HUMAN]	1	1
Rab GDP dissociation inhibitor beta (Fragment)	Q5SX91	GDI2	[Q5SX91_HUMAN]		1
Gem-associated protein 2 (Fragment)	H0YDP6	GEMIN2	[H0YDP6_HUMAN]		1
Glutamine--fructose-6-phosphate aminotransferase [isomerizing] 2	O94808	GFPT2	[GFPT2_HUMAN]		1
Gamma-glutamyl hydrolase	Q92820	GGH	[GGH_HUMAN]		1
Glucose-induced degradation protein 8 homolog	Q9NWU2	GID8	[GID8_HUMAN]	2	1
Glypican-3 (Fragment)	H0Y3U6	GPC3	[H0Y3U6_HUMAN]	1	1
Gephyrin	Q9NQX3	GPHN	[GEPH_HUMAN]	2	1
Protein GREB1	Q4ZG55	GREB1	[GREB1_HUMAN]		1
Eukaryotic peptide chain release factor GTP-binding subunit ERF3A	P15170	GSPT1	[ERF3A_HUMAN]	2	1
Glutathione S-transferase Mu 2	E9PGV1	GSTM2	[E9PGV1_HUMAN]		1
Glutathione S-transferase omega-1 (Fragment)	Q5TA02	GSTO1	[Q5TA02_HUMAN]	1	1
General transcription factor II-I	P78347	GTF2I	[GTF2I_HUMAN]	2	1
Very-long-chain (3R)-3-hydroxyacyl-CoA dehydratase 3 (Fragment)	H3BMZ1	HACD3	[H3BMZ1_HUMAN]		1
Host cell factor 1	P51610	HCFC1	[HCFC1_HUMAN]	7	1
Histone deacetylase 6	Q9UBN7	HDAC6	[HDAC6_HUMAN]	1	1
E3 ubiquitin-protein ligase HECTD1 (Fragment)	G3V4V5	HECTD1	[G3V4V5_HUMAN]	1	1
Histidine triad nucleotide-binding protein 1	P49773	HINT1	[HINT1_HUMAN]	1	1
High mobility group protein B1	Q5T7C4	HMGB1	[Q5T7C4_HUMAN]	1	1
High mobility group protein B2 (Fragment)	D6R9A6	HMGB2	[D6R9A6_HUMAN]		1
High mobility group nucleosome-binding domain-containing protein 5 (Fragment)	Q5JSL0	HMGN5	[Q5JSL0_HUMAN]	2	1
Heme oxygenase 2 (Fragment)	I3L159	HMOX2	[I3L159_HUMAN]		1
Heterogeneous nuclear ribonucleoproteins A2/B1	P22626	HNRNPA2B1	[ROA2_HUMAN]	4	1
Heterogeneous nuclear ribonucleoprotein H3	P31942	HNRNPH3	[HNRH3_HUMAN]		1
Heterogeneous nuclear ribonucleoprotein M	A0A087X0X3	HNRNPM	[A0A087X0X3_HUMAN]		1
Heparan sulfate 2-O-sulfotransferase 1 (Fragment)	K7EP71	HS2ST1	[K7EP71_HUMAN]		1
Hypoxia up-regulated protein 1 (Fragment)	A0A087X214	HYOU1	[A0A087X214_HUMAN]		1
Interferon-induced transmembrane protein 2 (Fragment)	H7BYV1	IFITM2	[H7BYV1_HUMAN]		1
Importin-4 (Fragment)	H0YN07	IPO4	[H0YN07_HUMAN]		1
Integrin alpha-5	P08648	ITGA5	[ITA5_HUMAN]	1	1
Integrin alpha-V	P06756	ITGAV	[ITAV_HUMAN]		1
Integrin beta-5	P18084	ITGB5	[ITB5_HUMAN]		1
Lysine-specific histone demethylase 1A (Fragment)	R4GMP9	KDM1A	[R4GMP9_HUMAN]		1
Dyslexia-associated protein KIAA0319-like protein	C9J519	KIAA0319L	[C9J519_HUMAN]		1
Laminin subunit beta-2	P55268	LAMB2	[LAMB2_HUMAN]		1
Putative lipocalin 1-like protein 1	Q5VSP4	LCN1P1	[LC1L1_HUMAN]		1
Low-density lipoprotein receptor	P01130	LDLR	[LDLR_HUMAN]		1
Protein lunapark	Q9C0E8	LNP	[LNP_HUMAN]	1	1
Prolow-density lipoprotein receptor-related protein 1 (Fragment)	H0YJI8	LRP1	[H0YJI8_HUMAN]		1
alpha-1,2-Mannosidase	H0YGV7	MAN1B1	[H0YGV7_HUMAN]		1
Metallo-beta-lactamase domain-containing protein 2	Q68D91	MBLAC2	[MBLC2_HUMAN]		1
Cell surface glycoprotein MUC18	P43121	MCAM	[MUC18_HUMAN]		1
Multicilin	I6L8E2	MCIDAS	[I6L8E2_HUMAN]		1
DNA replication licensing factor MCM4	P33991	MCM4	[MCM4_HUMAN]	2	1
Mediator of DNA damage checkpoint protein 1	Q14676	MDC1	[MDC1_HUMAN]		1
NADP-dependent malic enzyme	P48163	ME1	[MAOX_HUMAN]	1	1
C-type mannose receptor 2	Q9UBG0	MRC2	[MRC2_HUMAN]	1	1
DNA mismatch repair protein Msh2 (Fragment)	C9J809	MSH2	[C9J809_HUMAN]		1
Major vault protein	Q14764	MVP	[MVP_HUMAN]		1
Myosin-4	Q9Y623	MYH4	[MYH4_HUMAN]	3	1
Myosin light polypeptide 6 (Fragment)	F8VPF3	MYL6	[F8VPF3_HUMAN]	4	1
Unconventional myosin-Ic (Fragment)	I3L168	MYO1C	[I3L168_HUMAN]	1	1
Nascent polypeptide-associated complex subunit alpha (Fragment)	F8W1N5	NACA	[F8W1N5_HUMAN]		1
Sialic acid synthase (Fragment)	Q5TBR0	NANS	[Q5TBR0_HUMAN]		1
Asparagine--tRNA ligase, cytoplasmic (Fragment)	K7EMQ6	NARS	[K7EMQ6_HUMAN]		1
Condensin complex subunit 3 (Fragment)	H0Y9Z8	NCAPG	[H0Y9Z8_HUMAN]		1
F-box only protein 50	Q6ZVX7	NCCRP1	[FBX50_HUMAN]	2	1
E3 ubiquitin-protein ligase NEDD4 (Fragment)	H0Y8H4	NEDD4	[H0Y8H4_HUMAN]		1
Neurogenic locus notch homolog protein 2	Q04721	NOTCH2	[NOTC2_HUMAN]		1
GTPase NRas	P01111	NRAS	[RASN_HUMAN]	1	1
Noelin-2	K7ELC6	OLFM2	[K7ELC6_HUMAN]		1
Oxysterol-binding protein-related protein 9	Q96SU4	OSBPL9	[OSBL9_HUMAN]	1	1
Probable tRNA N6-adenosine threonylcarbamoyltransferase	Q9NPF4	OSGEP	[OSGEP_HUMAN]	3	1
Platelet-activating factor acetylhydrolase IB subunit alpha (Fragment)	I3L3N5	PAFAH1B1	[I3L3N5_HUMAN]		1
Platelet-activating factor acetylhydrolase IB subunit gamma (Fragment)	M0R389	PAFAH1B3	[M0R389_HUMAN]	1	1
Protocadherin-15	E7EM53	PCDH15	[E7EM53_HUMAN]	1	1
Proliferating cell nuclear antigen	P12004	PCNA	[PCNA_HUMAN]	9	1
Prenylcysteine oxidase-like	E7EVZ5	PCYOX1L	[E7EVZ5_HUMAN]		1
Protein disulfide-isomerase A4	P13667	PDIA4	[PDIA4_HUMAN]	8	1
Pyridoxal kinase	F2Z2Y4	PDXK	[F2Z2Y4_HUMAN]	2	1
Phosphoglucomutase-1	P36871	PGM1	[PGM1_HUMAN]	4	1
Plakophilin-1	A0A087WYY6	PKP1	[A0A087WYY6_HUMAN]		1
Procollagen-lysine,2-oxoglutarate 5-dioxygenase 2	E7ETU9	PLOD2	[E7ETU9_HUMAN]	2	1
Paraneoplastic antigen Ma2	Q9UL42	PNMA2	[PNMA2_HUMAN]		1
Podocalyxin-like protein 2	Q9NZ53	PODXL2	[PDXL2_HUMAN]		1
DNA-directed RNA polymerases I, II, and III subunit RPABC1 (Fragment)	A0A087WVN5	POLR2E	[A0A087WVN5_HUMAN]	1	1
Peptidyl-prolyl cis-trans isomerase	F8WE65	PPIA	[F8WE65_HUMAN]	3	1
Serine/threonine-protein phosphatase (Fragment)	E5RFI3	PPP2CB	[E5RFI3_HUMAN]	2	1
Serine/threonine-protein phosphatase	A8MU39	PPP5C	[A8MU39_HUMAN]	5	1
Peroxiredoxin-1	A0A0A0MRQ5	PRDX1	[A0A0A0MRQ5_HUMAN]		1
5'-AMP-activated protein kinase subunit gamma-1 (Fragment)	H0YIC9	PRKAG1	[H0YIC9_HUMAN]	2	1
Protein arginine N-methyltransferase 5 (Fragment)	G3V5L5	PRMT5	[G3V5L5_HUMAN]		1
Protein S (Alpha), isoform CRA_b	G5E9F8	PROS1	[G5E9F8_HUMAN]	1	1
Pre-mRNA-processing factor 19	Q9UMS4	PRPF19	[PRP19_HUMAN]	5	1
Proline-rich protein 4	Q16378	PRR4	[PROL4_HUMAN]	2	1
PC4 and SFRS1-interacting protein	O75475	PSIP1	[PSIP1_HUMAN]	1	1
Proteasome subunit beta type-6 (Fragment)	I3L3X7	PSMB6	[I3L3X7_HUMAN]		1
Proteasome subunit beta type-7	Q99436	PSMB7	[PSB7_HUMAN]	8	1
Proteasome assembly chaperone 2 (Fragment)	V9GZ55	PSMG2	[V9GZ55_HUMAN]		1
Tyrosine-protein phosphatase non-receptor type 9	A0A0A0MR09	PTPN9	[A0A0A0MR09_HUMAN]		1
Ras-related protein Rab-11B (Fragment)	M0R377	RAB11B	[M0R377_HUMAN]		1
Ras-related protein Rab-9A	P51151	RAB9A	[RAB9A_HUMAN]		1
Ras-related C3 botulinum toxin substrate 1	P63000	RAC1	[RAC1_HUMAN]		1
RNA-binding protein Raly (Fragment)	Q5QPM0	RALY	[Q5QPM0_HUMAN]	2	1
Ran GTPase-activating protein 1 (Fragment)	H0Y4Q3	RANGAP1	[H0Y4Q3_HUMAN]		1
Ras-related protein Rap-1b (Fragment)	F5H823	RAP1B	[F5H823_HUMAN]		1
Ras-related protein Rap-2a	F6U784	RAP2A	[F6U784_HUMAN]		1
Histone-binding protein RBBP4 (Fragment)	C9JPP3	RBBP4	[C9JPP3_HUMAN]		1
Protein RCC2	Q9P258	RCC2	[RCC2_HUMAN]	1	1
RCC1 domain-containing protein 1 (Fragment)	G3V3Q4	RCCD1	[G3V3Q4_HUMAN]		1
ATP-dependent DNA helicase Q1	P46063	RECQL	[RECQ1_HUMAN]	4	1
Receptor expression-enhancing protein 5	Q00765	REEP5	[REEP5_HUMAN]	2	1
Replication factor C subunit 5 (Fragment)	F5H304	RFC5	[F5H304_HUMAN]		1
Transforming protein RhoA	C9JRM1	RHOA	[C9JRM1_HUMAN]		1
Ribonuclease inhibitor (Fragment)	E9PMJ3	RNH1	[E9PMJ3_HUMAN]		1
Aminopeptidase B	A6NKB8	RNPEP	[A6NKB8_HUMAN]	9	1
60S ribosomal protein L14	E7EPB3	RPL14	[E7EPB3_HUMAN]	6	1
Ribosomal protein L19	J3QR09	RPL19	[J3QR09_HUMAN]	1	1
60S ribosomal protein L22 (Fragment)	K7EJT5	RPL22	[K7EJT5_HUMAN]	2	1
60S ribosomal protein L23 (Fragment)	C9JD32	RPL23	[C9JD32_HUMAN]	2	1
60S ribosomal protein L27	K7EQQ9	RPL27	[K7EQQ9_HUMAN]		1
60S ribosomal protein L30 (Fragment)	E5RI99	RPL30	[E5RI99_HUMAN]	2	1
60S ribosomal protein L34	P49207	RPL34	[RL34_HUMAN]		1
60S ribosomal protein L35	F2Z388	RPL35	[F2Z388_HUMAN]	1	1
60S ribosomal protein L35a	F8WBS5	RPL35A	[F8WBS5_HUMAN]	2	1
60S acidic ribosomal protein P1	P05386	RPLP1	[RLA1_HUMAN]	2	1
Regulation of nuclear pre-mRNA domain-containing protein 1A (Fragment)	K7EP82	RPRD1A	[K7EP82_HUMAN]	1	1
40S ribosomal protein S15	K7EJ78	RPS15	[K7EJ78_HUMAN]	5	1
40S ribosomal protein S20	E5RIP1	RPS20	[E5RIP1_HUMAN]	2	1
40S ribosomal protein S23	P62266	RPS23	[RS23_HUMAN]	9	1
40S ribosomal protein S24	E7ETK0	RPS24	[E7ETK0_HUMAN]	3	1
40S ribosomal protein S27	Q5T4L4	RPS27	[Q5T4L4_HUMAN]	3	1
40S ribosomal protein S7	B5MCP9	RPS7	[B5MCP9_HUMAN]	7	1
Ras-related GTP-binding protein A	Q7L523	RRAGA	[RRAGA_HUMAN]	1	1
Ras-related protein R-Ras2 (Fragment)	E9PK85	RRAS2	[E9PK85_HUMAN]	1	1
Ribonucleoside-diphosphate reductase subunit M2 (Fragment)	C9JXC1	RRM2	[C9JXC1_HUMAN]		1
Ryanodine receptor 3	Q15413	RYR3	[RYR3_HUMAN]		1
Protein S100-A9	P06702	S100A9	[S10A9_HUMAN]	5	1
Sterile alpha motif domain-containing protein 9	Q5K651	SAMD9	[SAMD9_HUMAN]		1
Suprabasin	Q6UWP8	SBSN	[SBSN_HUMAN]		1
Secretory carrier-associated membrane protein 2 (Fragment)	H3BV04	SCAMP2	[H3BV04_HUMAN]	1	1
Lysosome membrane protein 2	D6RDG0	SCARB2	[D6RDG0_HUMAN]		1
45 kDa calcium-binding protein (Fragment)	H0Y3T6	SDF4	[H0Y3T6_HUMAN]		1
Septin-11 (Fragment)	D6RDP1	SEPT11	[D6RDP1_HUMAN]		1
Plasminogen activator inhibitor 1 RNA-binding protein	Q8NC51	SERBP1	[PAIRB_HUMAN]	5	1
Protein Z-dependent protease inhibitor	Q9UK55	SERPINA10	[ZPI_HUMAN]		1
Seizure 6-like protein 2	Q6UXD5	SEZ6L2	[SE6L2_HUMAN]		1
Vesicle transport protein SFT2A	Q8WV19	SFT2D1	[SFT2A_HUMAN]		1
Protein shisa-2 homolog	Q6UWI4	SHISA2	[SHSA2_HUMAN]		1
Solute carrier family 12 member 4	I3L4N6	SLC12A4	[I3L4N6_HUMAN]		1
Sodium-dependent phosphate transport protein 3	O00624	SLC17A2	[NPT3_HUMAN]		1
Adenosine 3'-phospho 5'-phosphosulfate transporter 1	Q8TB61	SLC35B2	[S35B2_HUMAN]		1
Sodium-coupled neutral amino acid transporter 2	F8VUY8	SLC38A2	[F8VUY8_HUMAN]		1
Zinc transporter ZIP1 (Fragment)	Q5T4K2	SLC39A1	[Q5T4K2_HUMAN]		1
High affinity cationic amino acid transporter 1 (Fragment)	Q5JR49	SLC7A1	[Q5JR49_HUMAN]	1	1
SWI/SNF-related matrix-associated actin-dependent regulator of chromatin subfamily E member 1 (Fragment)	H7C048	SMARCE1	[H7C048_HUMAN]	2	1
Structural maintenance of chromosomes protein 3	Q9UQE7	SMC3	[SMC3_HUMAN]	4	1
Spermine synthase (Fragment)	H7C2R7	SMS	[H7C2R7_HUMAN]	2	1
U1 small nuclear ribonucleoprotein 70 kDa	P08621	SNRNP70	[RU17_HUMAN]	2	1
U2 small nuclear ribonucleoprotein A' (Fragment)	H0YMA0	SNRPA1	[H0YMA0_HUMAN]		1
Small nuclear ribonucleoprotein Sm D2	K7ERG4	SNRPD2	[K7ERG4_HUMAN]		1
Sorcin	C9J0K6	SRI	[C9J0K6_HUMAN]	1	1
Signal recognition particle subunit SRP68	Q9UHB9	SRP68	[SRP68_HUMAN]		1
Serine/arginine-rich-splicing factor 1 (Fragment)	J3KSR8	SRSF1	[J3KSR8_HUMAN]		1
Stress-induced-phosphoprotein 1	F5GXD8	STIP1	[F5GXD8_HUMAN]		1
Syntaxin-10 (Fragment)	K7EJ05	STX10	[K7EJ05_HUMAN]	1	1
Syntaxin-16	Q96NX8	STX16	[Q96NX8_HUMAN]	2	1
Syntaxin-6	O43752	STX6	[STX6_HUMAN]	1	1
Transgelin-2 (Fragment)	X6RJP6	TAGLN2	[X6RJP6_HUMAN]		1
Transaldolase	F2Z393	TALDO1	[F2Z393_HUMAN]		1
Antigen peptide transporter 1	Q03518	TAP1	[TAP1_HUMAN]		1
T-box brain protein 1	Q16650	TBR1	[TBR1_HUMAN]	6	1
Very-long-chain enoyl-CoA reductase	M0R3C3	TECR	[M0R3C3_HUMAN]		1
Transmembrane emp24 domain-containing protein 9	Q9BVK6	TMED9	[TMED9_HUMAN]	1	1
Transmembrane protein 109	Q9BVC6	TMEM109	[TM109_HUMAN]	1	1
Transmembrane protein 165 (Fragment)	V9GYC8	TMEM165	[V9GYC8_HUMAN]		1
Protein kish-A	Q8TBQ9	TMEM167A	[KISHA_HUMAN]	1	1
Transmembrane protein 168 (Fragment)	C9JVE9	TMEM168	[C9JVE9_HUMAN]		1
Transportin-3	E9PFH4	TNPO3	[E9PFH4_HUMAN]	1	1
TOM1-like protein 1 (Fragment)	I3L1Q1	TOM1L1	[I3L1Q1_HUMAN]		1
Trafficking protein particle complex subunit 13	A5PLN9	TRAPPC13	[TPC13_HUMAN]		1
Trafficking protein particle complex subunit 6B	Q86SZ2	TRAPPC6B	[TPC6B_HUMAN]		1
Tumor susceptibility gene 101 protein	F5H442	TSG101	[F5H442_HUMAN]	3	1
Tetraspanin-3	H0YKJ9	TSPAN3	[H0YKJ9_HUMAN]	2	1
Tetratricopeptide repeat protein 38 (Fragment)	H7C089	TTC38	[H7C089_HUMAN]		1
Protein tweety homolog (Fragment)	H7C3T6	TTYH3	[H7C3T6_HUMAN]	2	1
Tubulin gamma-1 chain	K7EKE5	TUBG1	[K7EKE5_HUMAN]	1	1
Gamma-tubulin complex component 2	B3KTU7	TUBGCP2	[B3KTU7_HUMAN]		1
Golgi apparatus membrane protein TVP23 homolog (Fragment)	K7ENL4	TVP23B	[K7ENL4_HUMAN]		1
Thioredoxin reductase 1, cytoplasmic	E2QRB9	TXNRD1	[E2QRB9_HUMAN]	4	1
Splicing factor U2AF 35 kDa subunit	Q01081	U2AF1	[U2AF1_HUMAN]	1	1
(E3-independent) E2 ubiquitin-conjugating enzyme	Q9C0C9	UBE2O	[UBE2O_HUMAN]		1
E3 ubiquitin-protein ligase UBR5	E7EMW7	UBR5	[E7EMW7_HUMAN]	3	1
Ubiquitin carboxyl-terminal hydrolase	D6RE83	UCHL1	[D6RE83_HUMAN]	3	1
Ubiquitin carboxyl-terminal hydrolase	A0A087WTB8	UCHL3	[A0A087WTB8_HUMAN]	1	1
Ubiquitin carboxyl-terminal hydrolase isozyme L5 (Fragment)	Q5LJB1	UCHL5	[Q5LJB1_HUMAN]		1
UDP-glucose:glycoprotein glucosyltransferase 1	Q9NYU2	UGGT1	[UGGG1_HUMAN]	1	1
Protein unc-45 homolog A	Q9H3U1	UNC45A	[UN45A_HUMAN]	3	1
Uroporphyrinogen decarboxylase (Fragment)	Q5T446	UROD	[Q5T446_HUMAN]	4	1
Prefoldin subunit 3	B4DWR3	VBP1	[B4DWR3_HUMAN]	2	1
Vacuolar protein sorting-associated protein 28 homolog (Fragment)	E9PQR7	VPS28	[E9PQR7_HUMAN]	1	1
Vacuolar protein sorting-associated protein 45	A0A087WU65	VPS45	[A0A087WU65_HUMAN]	1	1
Vacuolar protein sorting-associated protein VTA1 homolog	Q5TGM0	VTA1	[Q5TGM0_HUMAN]		1
Vesicle transport through interaction with t-SNAREs homolog 1A	Q96AJ9	VTI1A	[VTI1A_HUMAN]	1	1
WD repeat-containing protein 26 (Fragment)	H0Y9R3	WDR26	[H0Y9R3_HUMAN]		1
WD repeat-containing protein 5	P61964	WDR5	[WDR5_HUMAN]		1
Exportin-5 (Fragment)	H0Y9I3	XPO5	[H0Y9I3_HUMAN]		1
Exportin-7	Q9UIA9	XPO7	[XPO7_HUMAN]	7	1
Zinc finger protein 3 homolog	Q96NJ6	ZFP3	[ZFP3_HUMAN]		1
CAAX prenyl protease 1 homolog	O75844	ZMPSTE24	[FACE1_HUMAN]	2	1
Zinc finger protein 573	Q86YE8	ZNF573	[ZN573_HUMAN]		1
Zinc finger protein 613	Q6PF04	ZNF613	[ZN613_HUMAN]		1
Alanine--tRNA ligase, cytoplasmic	P49588	AARS	[SYAC_HUMAN]	11
L-aminoadipate-semialdehyde dehydrogenase-phosphopantetheinyl transferase	Q9NRN7	AASDHPPT	[ADPPT_HUMAN]	2
ATP-binding cassette sub-family E member 1	P61221	ABCE1	[ABCE1_HUMAN]	4
ATP-binding cassette sub-family F member 1 (Fragment)	H0YGW7	ABCF1	[H0YGW7_HUMAN]	1
Acetyl-CoA carboxylase 1	Q13085	ACACA	[ACACA_HUMAN]	3
Cytoplasmic aconitate hydratase	P21399	ACO1	[ACOC_HUMAN]	3
Cytosolic acyl coenzyme A thioester hydrolase	O00154	ACOT7	[BACH_HUMAN]	17
Actin-like protein 6A	O96019	ACTL6A	[ACL6A_HUMAN]	4
Alpha-actinin-1	H9KV75	ACTN1	[H9KV75_HUMAN]	8
Actin-related protein 10	G3V2Q5	ACTR10	[G3V2Q5_HUMAN]	2
A disintegrin and metalloproteinase with thrombospondin motifs 1	Q9UHI8	ADAMTS1	[ATS1_HUMAN]	17
Adenylate cyclase type 7	F5H699	ADCY7	[F5H699_HUMAN]	1
Adhesion G-protein coupled receptor G4	Q8IZF6	ADGRG4	[AGRG4_HUMAN]	1
Adhesion G protein-coupled receptor L2 (Fragment)	H0Y5C0	ADGRL2	[H0Y5C0_HUMAN]	1
Adenosine kinase	P55263	ADK	[ADK_HUMAN]	1
Activator of 90 kDa heat shock protein ATPase homolog 1 (Fragment)	G3V438	AHSA1	[G3V438_HUMAN]	4
Apoptosis-inducing factor 1, mitochondrial	E9PMA0	AIFM1	[E9PMA0_HUMAN]	1
Aminoacyl tRNA synthase complex-interacting multifunctional protein 1	Q12904	AIMP1	[AIMP1_HUMAN]	6
Aminoacyl tRNA synthase complex-interacting multifunctional protein 2	Q13155	AIMP2	[AIMP2_HUMAN]	4
Albumin, isoform CRA_k	C9JKR2	ALB	[C9JKR2_HUMAN]	2
Aldehyde dehydrogenase family 16 member A1	F5H4B6	ALDH16A1	[F5H4B6_HUMAN]	5
4-trimethylaminobutyraldehyde dehydrogenase	P49189	ALDH9A1	[AL9A1_HUMAN]	5
Fructose-bisphosphate aldolase A	P04075	ALDOA	[ALDOA_HUMAN]	48
Fructose-bisphosphate aldolase	A8MVZ9	ALDOC	[A8MVZ9_HUMAN]	14
Acidic leucine-rich nuclear phosphoprotein 32 family member B	Q92688	ANP32B	[AN32B_HUMAN]	2
Acidic leucine-rich nuclear phosphoprotein 32 family member E	Q9BTT0	ANP32E	[AN32E_HUMAN]	5
Annexin (Fragment)	H0YN42	ANXA2	[H0YN42_HUMAN]	21
Annexin	Q6P452	ANXA4	[Q6P452_HUMAN]	8
AP-1 complex subunit mu-1	K7EJL1	AP1M1	[K7EJL1_HUMAN]	1
AP-2 complex subunit alpha-2	O94973	AP2A2	[AP2A2_HUMAN]	3
AP-2 complex subunit beta	A0A087X253	AP2B1	[A0A087X253_HUMAN]	6
Acylamino-acid-releasing enzyme	P13798	APEH	[ACPH_HUMAN]	4
Apoptosis inhibitor 5	G3V1C3	API5	[G3V1C3_HUMAN]	2
Adipocyte plasma membrane-associated protein	Q9HDC9	APMAP	[APMAP_HUMAN]	2
DCC-interacting protein 13-alpha (Fragment)	C9JAB0	APPL1	[C9JAB0_HUMAN]	1
Adenine phosphoribosyltransferase	H3BSW3	APRT	[H3BSW3_HUMAN]	1
Coatomer subunit delta	P48444	ARCN1	[COPD_HUMAN]	2
Arginase-1	P05089	ARG1	[ARGI1_HUMAN]	1
Arginine and glutamate-rich protein 1	Q9NWB6	ARGLU1	[ARGL1_HUMAN]	3
Rho guanine nucleotide exchange factor 2	Q92974	ARHGEF2	[ARHG2_HUMAN]	1
E3 ubiquitin-protein ligase ARIH1 (Fragment)	A0A087WT96	ARIH1	[A0A087WT96_HUMAN]	1
E3 ubiquitin-protein ligase ARIH2	O95376	ARIH2	[ARI2_HUMAN]	2
ADP-ribosylation factor-like protein 1	P40616	ARL1	[ARL1_HUMAN]	2
ADP-ribosylation factor-like protein 3	P36405	ARL3	[ARL3_HUMAN]	1
ADP-ribosylation factor-like protein 8A	Q96BM9	ARL8A	[ARL8A_HUMAN]	1
Armadillo repeat-containing protein 6 (Fragment)	F5H7V0	ARMC6	[F5H7V0_HUMAN]	1
Actin-related protein 2/3 complex subunit 1B	O15143	ARPC1B	[ARC1B_HUMAN]	1
Actin-related protein 2/3 complex subunit 2 (Fragment)	H7C3F9	ARPC2	[H7C3F9_HUMAN]	1
Actin-related protein 2/3 complex subunit 4	F8WDD7	ARPC4	[F8WDD7_HUMAN]	3
ATPase ASNA1	A0A087WXS7	ASNA1	[A0A087WXS7_HUMAN]	2
Argininosuccinate synthase (Fragment)	Q5T6L5	ASS1	[Q5T6L5_HUMAN]	1
ATP synthase subunit beta, mitochondrial (Fragment)	F8W0P7	ATP5B	[F8W0P7_HUMAN]	1
Renin receptor (Fragment)	H0Y750	ATP6AP2	[H0Y750_HUMAN]	1
V-type proton ATPase subunit d 1 (Fragment)	J3QL14	ATP6V0D1	[J3QL14_HUMAN]	2
V-type proton ATPase subunit B, brain isoform	P21281	ATP6V1B2	[VATB2_HUMAN]	1
V-type proton ATPase subunit E 1 (Fragment)	C9J8H1	ATP6V1E1	[C9J8H1_HUMAN]	1
Ataxin-10	Q9UBB4	ATXN10	[ATX10_HUMAN]	5
BRISC and BRCA1-A complex member 1	M0QY17	BABAM1	[M0QY17_HUMAN]	1
BAG family molecular chaperone regulator 2	O95816	BAG2	[BAG2_HUMAN]	1
Large proline-rich protein BAG6	A0A0G2JL47	BAG6	[A0A0G2JL47_HUMAN]	6
Bardet-Biedl syndrome 1 protein (Fragment)	E9PMB7	BBS1	[E9PMB7_HUMAN]	1
Pre-mRNA-splicing factor SPF27	O75934	BCAS2	[SPF27_HUMAN]	1
3-hydroxybutyrate dehydrogenase type 2	D6RBF6	BDH2	[D6RBF6_HUMAN]	1
Baculoviral IAP repeat-containing protein 6	Q9NR09	BIRC6	[BIRC6_HUMAN]	1
Bleomycin hydrolase (Fragment)	K7ES02	BLMH	[K7ES02_HUMAN]	5
Biogenesis of lysosome-related organelles complex 1 subunit 6 (Fragment)	H3BPR6	BLOC1S6	[H3BPR6_HUMAN]	1
Biliverdin reductase A (Fragment)	C9J1E1	BLVRA	[C9J1E1_HUMAN]	1
Flavin reductase (NADPH)	P30043	BLVRB	[BLVRB_HUMAN]	1
BolA-like protein 2	Q9H3K6	BOLA2	[BOLA2_HUMAN]	1
Nucleosome-remodeling factor subunit BPTF (Fragment)	F5GXF5	BPTF	[F5GXF5_HUMAN]	1
Breast cancer type 2 susceptibility protein	P51587	BRCA2	[BRCA2_HUMAN]	1
Transcription factor BTF3 (Fragment)	H0Y9Y1	BTF3	[H0Y9Y1_HUMAN]	1
Basic leucine zipper and W2 domain-containing protein 2 (Fragment)	Q75MG1	BZW2	[Q75MG1_HUMAN]	2
UPF0505 protein C16orf62	H3BVG8	C16orf62	[H3BVG8_HUMAN]	1
UPF0553 protein C9orf64	Q5T6V5	C9orf64	[CI064_HUMAN]	1
Calcium-binding protein 39	Q9Y376	CAB39	[CAB39_HUMAN]	1
Calcyclin-binding protein	Q9HB71	CACYBP	[CYBP_HUMAN]	5
Calmodulin	P62158	CALM1	[CALM_HUMAN]	4
Calmodulin-like protein 5	Q9NZT1	CALML5	[CALL5_HUMAN]	4
Calreticulin	P27797	CALR	[CALR_HUMAN]	1
Calcium/calmodulin-dependent protein kinase type 1	Q14012	CAMK1	[KCC1A_HUMAN]	2
Calcium/calmodulin-dependent protein kinase (CaM kinase) II delta, isoform CRA_e	D6R938	CAMK2D	[D6R938_HUMAN]	3
Cullin-associated NEDD8-dissociated protein 2	O75155	CAND2	[CAND2_HUMAN]	3
Calnexin	P27824	CANX	[CALX_HUMAN]	4
Adenylyl cyclase-associated protein 1	Q01518	CAP1	[CAP1_HUMAN]	6
Calpain-2 catalytic subunit	P17655	CAPN2	[CAN2_HUMAN]	1
Calpain small subunit 1 (Fragment)	U3KQE2	CAPNS1	[U3KQE2_HUMAN]	1
F-actin-capping protein subunit alpha-2	P47755	CAPZA2	[CAZA2_HUMAN]	10
Capping protein (Actin filament) muscle Z-line, beta, isoform CRA_a	B1AK87	CAPZB	[B1AK87_HUMAN]	6
Histone-arginine methyltransferase CARM1 (Fragment)	K7EQA8	CARM1	[K7EQA8_HUMAN]	1
Caspase-14	P31944	CASP14	[CASPE_HUMAN]	1
Cystathionine beta-synthase (Fragment)	H7C1W6	CBS	[H7C1W6_HUMAN]	1
Chromobox protein homolog 1 (Fragment)	B5MD17	CBX1	[B5MD17_HUMAN]	3
Cell cycle and apoptosis regulator protein 2	Q8N163	CCAR2	[CCAR2_HUMAN]	3
Kynurenine--oxoglutarate transaminase 3	A0A0A0MRN6	CCBL2	[A0A0A0MRN6_HUMAN]	1
T-complex protein 1 subunit epsilon	P48643	CCT5	[TCPE_HUMAN]	36
CD276 antigen	A0A0C4DGH0	CD276	[A0A0C4DGH0_HUMAN]	1
CD99 antigen	P14209	CD99	[CD99_HUMAN]	1
Hsp90 co-chaperone Cdc37	Q16543	CDC37	[CDC37_HUMAN]	4
Cadherin-related family member 1	Q96JP9	CDHR1	[CDHR1_HUMAN]	1
Cyclin-dependent kinase 1	A0A087WZZ9	CDK1	[A0A087WZZ9_HUMAN]	4
Cyclin-dependent kinase 4	F8VYY1	CDK4	[F8VYY1_HUMAN]	1
Corneodesmosin	G8JLG2	CDSN	[G8JLG2_HUMAN]	1
Centrosomal protein of 152 kDa	A0A075B719	CEP152	[A0A075B719_HUMAN]	1
Chromodomain-helicase-DNA-binding protein 4	F5GWX5	CHD4	[F5GWX5_HUMAN]	12
Calcineurin B homologous protein 1 (Fragment)	H0YLY7	CHP1	[H0YLY7_HUMAN]	1
Cytoskeleton-associated protein 5	Q14008	CKAP5	[CKAP5_HUMAN]	2
Creatine kinase U-type, mitochondrial	P12532	CKMT1A	[KCRU_HUMAN]	4
Chloride transport protein 6	P51797	CLCN6	[CLCN6_HUMAN]	1
Clathrin interactor 1	Q14677	CLINT1	[EPN4_HUMAN]	1
Clathrin light chain A	C9J8P9	CLTA	[C9J8P9_HUMAN]	2
Clustered mitochondria protein homolog (Fragment)	I3L2B0	CLUH	[I3L2B0_HUMAN]	1
N-acylneuraminate cytidylyltransferase	F5H296	CMAS	[F5H296_HUMAN]	1
CCR4-NOT transcription complex subunit 1 (Fragment)	H3BMZ2	CNOT1	[H3BMZ2_HUMAN]	1
CCR4-NOT transcription complex subunit 10	Q9H9A5	CNOT10	[CNO10_HUMAN]	2
Conserved oligomeric Golgi complex subunit 4	A0A0A0MS45	COG4	[A0A0A0MS45_HUMAN]	1
Conserved oligomeric Golgi complex subunit 5	Q9UP83	COG5	[COG5_HUMAN]	1
Collagen alpha-1(XIV) chain	Q05707	COL14A1	[COEA1_HUMAN]	3
Collagen alpha-1(VI) chain	A0A087X0S5	COL6A1	[A0A087X0S5_HUMAN]	4
Procollagen galactosyltransferase 1	Q8NBJ5	COLGALT1	[GT251_HUMAN]	1
COMM domain-containing protein 2	F8WC41	COMMD2	[F8WC41_HUMAN]	1
COMM domain-containing protein 3 (Fragment)	R4GN06	COMMD3	[R4GN06_HUMAN]	1
Coatomer subunit beta	P53618	COPB1	[COPB_HUMAN]	12
Coatomer subunit epsilon	A0A087X0I4	COPE	[A0A087X0I4_HUMAN]	3
Coatomer subunit gamma-2	Q9UBF2	COPG2	[COPG2_HUMAN]	6
COP9 signalosome complex subunit 2	B4DIH5	COPS2	[B4DIH5_HUMAN]	6
COP9 signalosome complex subunit 3	Q9UNS2	COPS3	[CSN3_HUMAN]	9
COP9 signalosome complex subunit 5	Q92905	COPS5	[CSN5_HUMAN]	4
COP9 signalosome complex subunit 6	E7EM64	COPS6	[E7EM64_HUMAN]	3
COP9 signalosome complex subunit 7b	J3KQ34	COPS7B	[J3KQ34_HUMAN]	9
COP9 signalosome complex subunit 8	E9PGT6	COPS8	[E9PGT6_HUMAN]	3
Coronin	B4E3S0	CORO1C	[B4E3S0_HUMAN]	2
Cleavage and polyadenylation specificity factor subunit 1	Q10570	CPSF1	[CPSF1_HUMAN]	3
Cleavage and polyadenylation specific factor 3, 73kDa, isoform CRA_b	G5E9W3	CPSF3	[G5E9W3_HUMAN]	2
Cleavage and polyadenylation-specificity factor subunit 6	F8WJN3	CPSF6	[F8WJN3_HUMAN]	2
Cytokine receptor-like factor 3	Q8IUI8	CRLF3	[CRLF3_HUMAN]	1
Citrate synthase	A0A0C4DGI3	CS	[A0A0C4DGI3_HUMAN]	1
Cystatin-A	P01040	CSTA	[CYTA_HUMAN]	6
Cleavage stimulation factor subunit 1 (Fragment)	A0A0A0MSZ9	CSTF1	[A0A0A0MSZ9_HUMAN]	1
Cleavage stimulation factor subunit 3	Q12996	CSTF3	[CSTF3_HUMAN]	3
CTP synthase 2	Q9NRF8	CTPS2	[PYRG2_HUMAN]	3
Cullin-2	Q13617	CUL2	[CUL2_HUMAN]	5
Cullin-3	Q13618	CUL3	[CUL3_HUMAN]	2
Cullin-5	Q93034	CUL5	[CUL5_HUMAN]	2
Cytochrome b5 type B	D6RFH4	CYB5B	[D6RFH4_HUMAN]	1
Cytoplasmic FMR1-interacting protein 1	Q7L576	CYFIP1	[CYFP1_HUMAN]	7
Cytoplasmic FMR1-interacting protein 2	H7C229	CYFIP2	[H7C229_HUMAN]	5
Aspartate--tRNA ligase, cytoplasmic (Fragment)	C9J7S3	DARS	[C9J7S3_HUMAN]	12
Lariat debranching enzyme	Q9UK59	DBR1	[DBR1_HUMAN]	1
Dynactin subunit 1	E7EX90	DCTN1	[E7EX90_HUMAN]	23
Dynactin subunit 3	X6RA56	DCTN3	[X6RA56_HUMAN]	1
Protein DDI1 homolog 2 (Fragment)	H0YII4	DDI2	[H0YII4_HUMAN]	4
ATP-dependent RNA helicase DDX1	Q92499	DDX1	[DDX1_HUMAN]	9
ATP-dependent RNA helicase DDX19A (Fragment)	I3L352	DDX19A	[I3L352_HUMAN]	2
Spliceosome RNA helicase DDX39B	Q13838	DDX39B	[DX39B_HUMAN]	20
ATP-dependent RNA helicase DDX3X	A0A0D9SFB3	DDX3X	[A0A0D9SFB3_HUMAN]	4
Probable ATP-dependent RNA helicase DDX6	P26196	DDX6	[DDX6_HUMAN]	1
Deoxyribose-phosphate aldolase	Q9Y315	DERA	[DEOC_HUMAN]	6
DNA fragmentation factor subunit alpha	O00273	DFFA	[DFFA_HUMAN]	2
Diacylglycerol kinase	A0A087WUZ9	DGKD	[A0A087WUZ9_HUMAN]	1
Protein diaphanous homolog 1	A0A0G2JH68	DIAPH1	[A0A0G2JH68_HUMAN]	27
Exosome complex exonuclease RRP44	F2Z2C0	DIS3	[F2Z2C0_HUMAN]	2
Dynein assembly factor 5, axonemal	Q86Y56	DNAAF5	[DAAF5_HUMAN]	1
DnaJ homolog subfamily A member 1	P31689	DNAJA1	[DNJA1_HUMAN]	3
DnaJ homolog subfamily A member 2	O60884	DNAJA2	[DNJA2_HUMAN]	1
DnaJ homolog subfamily B member 1 (Fragment)	M0R128	DNAJB1	[M0R128_HUMAN]	1
DnaJ homolog subfamily B member 11	Q9UBS4	DNAJB11	[DJB11_HUMAN]	2
Dynamin-1-like protein	G8JLD5	DNM1L	[G8JLD5_HUMAN]	3
Aspartyl aminopeptidase	Q9ULA0	DNPEP	[DNPEP_HUMAN]	5
Diphthamide biosynthesis protein 2 (Fragment)	H0YED1	DPH2	[H0YED1_HUMAN]	1
Dipeptidyl peptidase 9	M0R2A8	DPP9	[M0R2A8_HUMAN]	1
Dihydropyrimidinase-related protein 2	Q16555	DPYSL2	[DPYL2_HUMAN]	2
Dr1-associated corepressor (Fragment)	E9PNC7	DRAP1	[E9PNC7_HUMAN]	4
Developmentally-regulated GTP-binding protein 1	Q9Y295	DRG1	[DRG1_HUMAN]	2
Desmocollin-1	Q08554	DSC1	[DSC1_HUMAN]	5
Desmoglein-2	Q14126	DSG2	[DSG2_HUMAN]	1
Dual oxidase 2	Q9NRD8	DUOX2	[DUOX2_HUMAN]	1
Cytoplasmic dynein 1 intermediate chain 2	Q13409	DYNC1I2	[DC1I2_HUMAN]	3
Cytoplasmic dynein 1 light intermediate chain 1	E9PHI6	DYNC1LI1	[E9PHI6_HUMAN]	2
Dynein light chain 1, cytoplasmic	P63167	DYNLL1	[DYL1_HUMAN]	1
Proteasome-associated protein ECM29 homolog	Q5VYK3	ECM29	[ECM29_HUMAN]	17
Elongation factor 1-beta	P24534	EEF1B2	[EF1B_HUMAN]	6
Elongation factor 1-delta (Fragment)	E9PL71	EEF1D	[E9PL71_HUMAN]	12
Elongation factor 1-delta	P29692	EEF1D	[EF1D_HUMAN]	14
Eukaryotic translation elongation factor 1 epsilon-1 (Fragment)	D6RCQ0	EEF1E1	[D6RCQ0_HUMAN]	3
116 kDa U5 small nuclear ribonucleoprotein component	Q15029	EFTUD2	[U5S1_HUMAN]	5
Translation initiation factor eIF-2B subunit alpha	Q14232	EIF2B1	[EI2BA_HUMAN]	4
Translation initiation factor eIF-2B subunit beta (Fragment)	H0YK01	EIF2B2	[H0YK01_HUMAN]	1
Translation initiation factor eIF-2B subunit delta	A0A087WTA5	EIF2B4	[A0A087WTA5_HUMAN]	1
Eukaryotic translation initiation factor 2 subunit 1 (Fragment)	H0YJS4	EIF2S1	[H0YJS4_HUMAN]	2
Eukaryotic translation initiation factor 2 subunit 3	P41091	EIF2S3	[IF2G_HUMAN]	5
Eukaryotic translation initiation factor 3 subunit G	O75821	EIF3G	[EIF3G_HUMAN]	15
Eukaryotic translation initiation factor 3 subunit H	O15372	EIF3H	[EIF3H_HUMAN]	14
Eukaryotic translation initiation factor 3 subunit J	O75822	EIF3J	[EIF3J_HUMAN]	1
Eukaryotic translation initiation factor 3 subunit L	Q9Y262	EIF3L	[EIF3L_HUMAN]	34
Eukaryotic translation initiation factor 4B	P23588	EIF4B	[IF4B_HUMAN]	2
Eukaryotic translation initiation factor 4E	P06730	EIF4E	[IF4E_HUMAN]	1
Zinc phosphodiesterase ELAC protein 2 (Fragment)	E7ES68	ELAC2	[E7ES68_HUMAN]	2
Echinoderm microtubule-associated protein-like 4	Q9HC35	EML4	[EMAL4_HUMAN]	5
Protein enabled homolog (Fragment)	A0A075B6E5	ENAH	[A0A075B6E5_HUMAN]	2
Epiplakin	P58107	EPPK1	[EPIPL_HUMAN]	20
ERO1-like protein alpha	Q96HE7	ERO1A	[ERO1A_HUMAN]	1
S-formylglutathione hydrolase	X6RA14	ESD	[X6RA14_HUMAN]	1
Eukaryotic peptide chain release factor subunit 1	B7Z7P8	ETF1	[B7Z7P8_HUMAN]	8
Exocyst complex component 4	Q96A65	EXOC4	[EXOC4_HUMAN]	1
Exosome complex component RRP4 (Fragment)	A3KFL1	EXOSC2	[A3KFL1_HUMAN]	2
Exosome complex component RRP46	Q9NQT4	EXOSC5	[EXOS5_HUMAN]	2
Exosome complex component MTR3	Q5RKV6	EXOSC6	[EXOS6_HUMAN]	1
Exosome complex component RRP42	Q15024	EXOSC7	[EXOS7_HUMAN]	2
Ezrin	E7EQR4	EZR	[E7EQR4_HUMAN]	4
Fatty acid-binding protein, epidermal	I6L8B7	FABP5	[I6L8B7_HUMAN]	5
Protein FAM91A1	E7ER68	FAM91A1	[E7ER68_HUMAN]	1
Phenylalanine--tRNA ligase alpha subunit	Q9Y285	FARSA	[SYFA_HUMAN]	2
Protocadherin Fat 1	Q14517	FAT1	[FAT1_HUMAN]	1
40S ribosomal protein S30	P62861	FAU	[RS30_HUMAN]	2
Fc receptor-like protein 6 (Fragment)	F5GYB3	FCRL6	[F5GYB3_HUMAN]	1
Flap endonuclease 1	P39748	FEN1	[FEN1_HUMAN]	3
Peptidyl-prolyl cis-trans isomerase FKBP3	Q00688	FKBP3	[FKBP3_HUMAN]	1
Filaggrin	P20930	FLG	[FILA_HUMAN]	1
Filamin-A	Q5HY54	FLNA	[Q5HY54_HUMAN]	47
Filamin-B	O75369	FLNB	[FLNB_HUMAN]	36
Flotillin-1	O75955	FLOT1	[FLOT1_HUMAN]	3
Protein farnesyltransferase/geranylgeranyltransferase type-1 subunit alpha (Fragment)	E9PPM9	FNTA	[E9PPM9_HUMAN]	1
Fascin	Q16658	FSCN1	[FSCN1_HUMAN]	5
Fibronectin type III and SPRY domain-containing protein 1	M0R366	FSD1	[M0R366_HUMAN]	2
Alpha-ketoglutarate-dependent dioxygenase FTO	Q9C0B1	FTO	[FTO_HUMAN]	3
Fragile X mental retardation syndrome-related protein 1	E7EU85	FXR1	[E7EU85_HUMAN]	1
Ras GTPase-activating protein-binding protein 2	Q9UN86	G3BP2	[G3BP2_HUMAN]	2
UDP-glucose 4-epimerase (Fragment)	Q5QPP9	GALE	[Q5QPP9_HUMAN]	1
Galactokinase	P51570	GALK1	[GALK1_HUMAN]	6
Glycine--tRNA ligase	P41250	GARS	[SYG_HUMAN]	19
Transcriptional repressor p66-beta	Q8WXI9	GATAD2B	[P66B_HUMAN]	3
Golgi-specific brefeldin A-resistance guanine nucleotide exchange factor 1	Q92538	GBF1	[GBF1_HUMAN]	6
Gem-associated protein 2	G5EA29	GEMIN2	[G5EA29_HUMAN]	1
Gem-associated protein 4	I3L2C7	GEMIN4	[I3L2C7_HUMAN]	1
Gem-associated protein 5	Q8TEQ6	GEMIN5	[GEMI5_HUMAN]	1
Glutamine--fructose-6-phosphate aminotransferase [isomerizing] 1	Q06210	GFPT1	[GFPT1_HUMAN]	7
DNA replication complex GINS protein SLD5	E5RFF9	GINS4	[E5RFF9_HUMAN]	1
Golgi apparatus protein 1	H3BM42	GLG1	[H3BM42_HUMAN]	2
Glomulin	Q92990	GLMN	[GLMN_HUMAN]	5
Glutaredoxin-3	O76003	GLRX3	[GLRX3_HUMAN]	3
Geminin coiled-coil domain-containing protein 1	A6NCL1	GMNC	[GEMC1_HUMAN]	1
GMP synthase [glutamine-hydrolyzing]	P49915	GMPS	[GUAA_HUMAN]	4
Guanine nucleotide-binding protein subunit alpha-11 (Fragment)	A0A087WVZ3	GNA11	[A0A087WVZ3_HUMAN]	1
Guanine nucleotide-binding protein G(I)/G(S)/G(T) subunit beta-1 (Fragment)	B1AKQ8	GNB1	[B1AKQ8_HUMAN]	2
Guanine nucleotide-binding protein G(I)/G(S)/G(O) subunit gamma-12	Q9UBI6	GNG12	[GBG12_HUMAN]	1
Glypican-1 (Fragment)	C9J4Y6	GPC1	[C9J4Y6_HUMAN]	1
Glucose-6-phosphate isomerase	K7EQ48	GPI	[K7EQ48_HUMAN]	2
Neuronal membrane glycoprotein M6-a	P51674	GPM6A	[GPM6A_HUMAN]	1
GPN-loop GTPase 1	Q9HCN4	GPN1	[GPN1_HUMAN]	1
G protein-regulated inducer of neurite outgrowth 3	Q6ZVF9	GPRIN3	[GRIN3_HUMAN]	6
COP9 signalosome complex subunit 1	A0A096LP07	GPS1	[A0A096LP07_HUMAN]	11
Glutathione peroxidase	A0A087WUQ6	GPX1	[A0A087WUQ6_HUMAN]	1
Glyoxylate reductase/hydroxypyruvate reductase	Q9UBQ7	GRHPR	[GRHPR_HUMAN]	1
Glutamate-rich WD repeat-containing protein 1	Q9BQ67	GRWD1	[GRWD1_HUMAN]	3
Glutathione S-transferase Mu 2	E9PHN6	GSTM2	[E9PHN6_HUMAN]	2
Glycogenin 1, isoform CRA_e	G5E9W8	GYG1	[G5E9W8_HUMAN]	1
Histone H2A.Z	P0C0S5	H2AFZ	[H2AZ_HUMAN]	15
Histone deacetylase 1	Q13547	HDAC1	[HDAC1_HUMAN]	11
Hepatoma-derived growth factor	P51858	HDGF	[HDGF_HUMAN]	7
Hepatoma-derived growth factor-related protein 2	M0R0J3	HDGFRP2	[M0R0J3_HUMAN]	2
Vigilin (Fragment)	H7C2D1	HDLBP	[H7C2D1_HUMAN]	1
HEAT repeat-containing protein 6	Q6AI08	HEATR6	[HEAT6_HUMAN]	1
E3 ubiquitin-protein ligase HECTD3	Q5T447	HECTD3	[HECD3_HUMAN]	1
Histone H1t	P22492	HIST1H1T	[H1T_HUMAN]	2
Histone H2B type 1-J	P06899	HIST1H2BJ	[H2B1J_HUMAN]	55
Histone H2A type 2-C	Q16777	HIST2H2AC	[H2A2C_HUMAN]	41
Holliday junction recognition protein (Fragment)	H7C3V8	HJURP	[H7C3V8_HUMAN]	1
Hexokinase	E9PB90	HK2	[E9PB90_HUMAN]	1
High mobility group protein HMGI-C	F5H2U8	HMGA2	[F5H2U8_HUMAN]	1
Non-histone chromosomal protein HMG-14	A6NL93	HMGN1	[A6NL93_HUMAN]	1
Heterogeneous nuclear ribonucleoprotein A0	Q13151	HNRNPA0	[ROA0_HUMAN]	1
Heterogeneous nuclear ribonucleoprotein D0 (Fragment)	D6RAF8	HNRNPD	[D6RAF8_HUMAN]	7
Heterogeneous nuclear ribonucleoprotein D-like	A0A087WUK2	HNRNPDL	[A0A087WUK2_HUMAN]	2
Heterogeneous nuclear ribonucleoprotein K	P61978	HNRNPK	[HNRPK_HUMAN]	68
Heterogeneous nuclear ribonucleoprotein L (Fragment)	M0QXS5	HNRNPL	[M0QXS5_HUMAN]	9
Heterogeneous nuclear ribonucleoprotein U-like protein 1 (Fragment)	M0R3F1	HNRNPUL1	[M0R3F1_HUMAN]	2
HCG2044799	H3BQZ7	HNRNPUL2-BSCL2	[H3BQZ7_HUMAN]	1
Hypoxanthine-guanine phosphoribosyltransferase	P00492	HPRT1	[HPRT_HUMAN]	3
Heparan sulfate 2-O-sulfotransferase 1	Q7LGA3	HS2ST1	[HS2ST_HUMAN]	1
Heat shock 70 kDa protein 4	P34932	HSPA4	[HSP74_HUMAN]	40
Putative heat shock 70 kDa protein 7	P48741	HSPA7	[HSP77_HUMAN]	50
60 kDa heat shock protein, mitochondrial (Fragment)	E7EXB4	HSPD1	[E7EXB4_HUMAN]	2
Heat shock protein 105 kDa	Q92598	HSPH1	[HS105_HUMAN]	8
Hypoxia up-regulated protein 1	A0A087X054	HYOU1	[A0A087X054_HUMAN]	13
Isoleucine--tRNA ligase, cytoplasmic	P41252	IARS	[SYIC_HUMAN]	39
Insulin-degrading enzyme	P14735	IDE	[IDE_HUMAN]	1
Isocitrate dehydrogenase [NADP] cytoplasmic	O75874	IDH1	[IDHC_HUMAN]	1
Insulin-like growth factor 2 mRNA-binding protein 1	Q9NZI8	IGF2BP1	[IF2B1_HUMAN]	5
Insulin-like growth factor 2 mRNA-binding protein 2	Q9Y6M1	IGF2BP2	[IF2B2_HUMAN]	3
Insulin-like growth factor 2 mRNA-binding protein 3	O00425	IGF2BP3	[IF2B3_HUMAN]	4
Elongator complex protein 1	F5H2T0	IKBKAP	[F5H2T0_HUMAN]	10
Integrin-linked kinase-associated serine/threonine phosphatase 2C (Fragment)	H7C2I8	ILKAP	[H7C2I8_HUMAN]	1
Inositol polyphosphate 5-phosphatase K (Fragment)	C9JZB0	INPP5K	[C9JZB0_HUMAN]	1
Importin-11 (Fragment)	D6RJB1	IPO11	[D6RJB1_HUMAN]	1
Importin-4	Q8TEX9	IPO4	[IPO4_HUMAN]	7
Ras GTPase-activating-like protein IQGAP1	P46940	IQGAP1	[IQGA1_HUMAN]	15
Insulin receptor substrate 4	O14654	IRS4	[IRS4_HUMAN]	2
Isochorismatase domain-containing protein 1 (Fragment)	D6RGE2	ISOC1	[D6RGE2_HUMAN]	3
Integrin alpha-6	P23229	ITGA6	[ITA6_HUMAN]	1
Lysine--tRNA ligase	Q15046	KARS	[SYK_HUMAN]	6
E3 ubiquitin-protein ligase KCMF1	Q9P0J7	KCMF1	[KCMF1_HUMAN]	2
BTB/POZ domain-containing protein KCTD12	Q96CX2	KCTD12	[KCD12_HUMAN]	4
Lysine-specific histone demethylase 1A	O60341	KDM1A	[KDM1A_HUMAN]	3
KH domain-containing, RNA-binding, signal transduction-associated protein 3	O75525	KHDRBS3	[KHDR3_HUMAN]	1
Protein virilizer homolog (Fragment)	H0YBN5	KIAA1429	[H0YBN5_HUMAN]	1
Uncharacterized protein KIAA2013	Q8IYS2	KIAA2013	[K2013_HUMAN]	1
Kinesin-like protein (Fragment)	H7C0K6	KIF1A	[H7C0K6_HUMAN]	1
Kinesin light chain 2 (Fragment)	E9PQ02	KLC2	[E9PQ02_HUMAN]	1
Importin subunit alpha-1	P52292	KPNA2	[IMA1_HUMAN]	4
Cytosol aminopeptidase	P28838	LAP3	[AMPL_HUMAN]	2
La-related protein 1 (Fragment)	H0YC73	LARP1	[H0YC73_HUMAN]	1
L-lactate dehydrogenase B chain	P07195	LDHB	[LDHB_HUMAN]	9
Vesicular integral-membrane protein VIP36	Q12907	LMAN2	[LMAN2_HUMAN]	1
Lamin-B1	P20700	LMNB1	[LMNB1_HUMAN]	4
Lipopolysaccharide-responsive and beige-like anchor protein	E9PEM5	LRBA	[E9PEM5_HUMAN]	3
Lymphoid-restricted membrane protein	F8W9L6	LRMP	[F8W9L6_HUMAN]	1
Leucine-rich repeat-containing protein 40	Q9H9A6	LRRC40	[LRC40_HUMAN]	2
Leucine-rich repeat-containing protein 47	Q8N1G4	LRRC47	[LRC47_HUMAN]	1
Leucine-rich repeat-containing protein 59	Q96AG4	LRRC59	[LRC59_HUMAN]	1
U6 snRNA-associated Sm-like protein LSm2	Q9Y333	LSM2	[LSM2_HUMAN]	1
U6 snRNA-associated Sm-like protein LSm6	P62312	LSM6	[LSM6_HUMAN]	1
Latent-transforming growth factor beta-binding protein 1 (Fragment)	H7C0I7	LTBP1	[H7C0I7_HUMAN]	1
Tyrosine-protein kinase Lyn	P07948	LYN	[LYN_HUMAN]	1
Lysozyme	F8VV32	LYZ	[F8VV32_HUMAN]	2
Leucine zipper transcription factor-like protein 1 (Fragment)	H7C488	LZTFL1	[H7C488_HUMAN]	1
Microtubule-actin cross-linking factor 1, isoforms 1/2/3/5	E9PLY0	MACF1	[E9PLY0_HUMAN]	1
Protein mago nashi homolog	P61326	MAGOH	[MGN_HUMAN]	4
Mannosyl-oligosaccharide 1,2-alpha-mannosidase IA	P33908	MAN1A1	[MA1A1_HUMAN]	4
Dual specificity mitogen-activated protein kinase kinase 1	Q02750	MAP2K1	[MP2K1_HUMAN]	2
Mitogen-activated protein kinase 1	P28482	MAPK1	[MK01_HUMAN]	1
Microtubule-associated protein RP/EB family member 1	Q15691	MAPRE1	[MARE1_HUMAN]	4
Methionine adenosyltransferase 2 subunit beta (Fragment)	H7C0X7	MAT2B	[H7C0X7_HUMAN]	2
Methyl-CpG binding domain protein 3, isoform CRA_b	K7EIE8	MBD3	[K7EIE8_HUMAN]	1
DNA replication licensing factor MCM2 (Fragment)	H0Y8E6	MCM2	[H0Y8E6_HUMAN]	8
DNA replication licensing factor MCM3	P25205	MCM3	[MCM3_HUMAN]	5
DNA replication licensing factor MCM7	P33993	MCM7	[MCM7_HUMAN]	11
Mini-chromosome maintenance complex-binding protein	Q9BTE3	MCMBP	[MCMBP_HUMAN]	1
Mediator of DNA damage checkpoint protein 1 (Fragment)	A2AB05	MDC1	[A2AB05_HUMAN]	1
Malate dehydrogenase, cytoplasmic	P40925	MDH1	[MDHC_HUMAN]	3
Malate dehydrogenase, mitochondrial	P40926	MDH2	[MDHM_HUMAN]	4
LDLR chaperone MESD	Q14696	MESDC2	[MESD_HUMAN]	1
Hepatocyte growth factor receptor	P08581	MET	[MET_HUMAN]	1
Alpha-1,6-mannosyl-glycoprotein 2-beta-N-acetylglucosaminyltransferase	Q10469	MGAT2	[MGAT2_HUMAN]	1
Microsomal glutathione S-transferase 1 (Fragment)	F5H760	MGST1	[F5H760_HUMAN]	1
Microsomal glutathione S-transferase 2	Q99735	MGST2	[MGST2_HUMAN]	1
Stromelysin-3	E9PED7	MMP11	[E9PED7_HUMAN]	1
MMS19 nucleotide excision repair protein homolog (Fragment)	Q5T454	MMS19	[Q5T454_HUMAN]	2
Protein MON2 homolog	Q7Z3U7	MON2	[MON2_HUMAN]	2
Mov10, Moloney leukemia virus 10, homolog (Mouse), isoform CRA_a	Q5JR04	MOV10	[Q5JR04_HUMAN]	1
Methylthioribose-1-phosphate isomerase	Q9BV20	MRI1	[MTNA_HUMAN]	1
DNA mismatch repair protein Msh2	A0A087X1E7	MSH2	[A0A087X1E7_HUMAN]	5
DNA mismatch repair protein Msh6	A0A087WWJ1	MSH6	[A0A087WWJ1_HUMAN]	2
Moesin	P26038	MSN	[MOES_HUMAN]	8
Metastasis-associated protein MTA1	E7ESY4	MTA1	[E7ESY4_HUMAN]	8
Serine/threonine-protein kinase mTOR	P42345	MTOR	[MTOR_HUMAN]	2
Myotrophin	C9JL85	MTPN	[C9JL85_HUMAN]	1
Methionine synthase (Fragment)	B1ANE3	MTR	[B1ANE3_HUMAN]	1
Multivesicular body subunit 12A (Fragment)	E9PLL0	MVB12A	[E9PLL0_HUMAN]	1
Matrix-remodeling-associated protein 7	K7EQX8	MXRA7	[K7EQX8_HUMAN]	1
Myb-binding protein 1A (Fragment)	I3L1L3	MYBBP1A	[I3L1L3_HUMAN]	1
E3 ubiquitin-protein ligase MYCBP2	O75592	MYCBP2	[MYCB2_HUMAN]	4
Myeloma-overexpressed gene 2 protein	Q8WXC6	MYEOV2	[MYOV2_HUMAN]	2
Myosin-10	P35580	MYH10	[MYH10_HUMAN]	5
N-alpha-acetyltransferase 10	P41227	NAA10	[NAA10_HUMAN]	1
N-alpha-acetyltransferase 25, NatB auxiliary subunit	Q14CX7	NAA25	[NAA25_HUMAN]	2
Nascent polypeptide-associated complex subunit alpha	F8VZJ2	NACA	[F8VZJ2_HUMAN]	4
NEDD8-activating enzyme E1 regulatory subunit	Q13564	NAE1	[ULA1_HUMAN]	6
N-acetyl-D-glucosamine kinase	H7C3G9	NAGK	[H7C3G9_HUMAN]	3
Nucleosome assembly protein 1-like 1 (Fragment)	F8W020	NAP1L1	[F8W020_HUMAN]	15
Nucleosome assembly protein 1-like 4 (Fragment)	C9J6D1	NAP1L4	[C9J6D1_HUMAN]	11
Asparagine--tRNA ligase, cytoplasmic	O43776	NARS	[SYNC_HUMAN]	4
Nuclear autoantigenic sperm protein	P49321	NASP	[NASP_HUMAN]	18
Condensin complex subunit 1	Q15021	NCAPD2	[CND1_HUMAN]	5
Condensin complex subunit 3	Q9BPX3	NCAPG	[CND3_HUMAN]	3
Condensin complex subunit 2 (Fragment)	H7C415	NCAPH	[H7C415_HUMAN]	1
Nuclear cap-binding protein subunit 1	Q09161	NCBP1	[NCBP1_HUMAN]	2
Neurochondrin	Q9UBB6	NCDN	[NCDN_HUMAN]	2
Nck-associated protein 1	Q9Y2A7	NCKAP1	[NCKP1_HUMAN]	1
Negative elongation factor B	Q8WX92	NELFB	[NELFB_HUMAN]	1
NHL repeat-containing protein 2	Q8NBF2	NHLRC2	[NHLC2_HUMAN]	1
Nucleoside diphosphate kinase A	E7ERL0	NME1	[E7ERL0_HUMAN]	6
Nuclear receptor-binding protein	Q9UHY1	NRBP1	[NRBP_HUMAN]	2
Protein NRDC	F5H7V1	NRDC	[F5H7V1_HUMAN]	5
Neuropilin-1	Q5JWQ4	NRP1	[Q5JWQ4_HUMAN]	1
Vesicle-fusing ATPase	I3L0N3	NSF	[I3L0N3_HUMAN]	1
tRNA (cytosine(34)-C(5))-methyltransferase	Q08J23	NSUN2	[NSUN2_HUMAN]	1
Nuclear migration protein nudC	Q9Y266	NUDC	[NUDC_HUMAN]	5
NudC domain-containing protein 3	Q8IVD9	NUDCD3	[NUDC3_HUMAN]	1
Cleavage and polyadenylation specificity factor subunit 5	O43809	NUDT21	[CPSF5_HUMAN]	2
Nuclear pore complex protein Nup107	P57740	NUP107	[NU107_HUMAN]	1
Nuclear pore complex protein Nup155	E9PF10	NUP155	[E9PF10_HUMAN]	1
Nuclear pore complex protein Nup205	Q92621	NUP205	[NU205_HUMAN]	3
Nucleoredoxin (Fragment)	A0A0G2JQK5	NXN	[A0A0G2JQK5_HUMAN]	1
Prolyl 3-hydroxylase OGFOD1	A0A0A0MTR2	OGFOD1	[A0A0A0MTR2_HUMAN]	1
Obg-like ATPase 1 (Fragment)	C9JTK6	OLA1	[C9JTK6_HUMAN]	2
Putative olfactory receptor 1F2	Q96R84	OR1F2P	[OR1F2_HUMAN]	1
Oxysterol-binding protein-related protein 11	Q9BXB4	OSBPL11	[OSB11_HUMAN]	1
Prolyl 3-hydroxylase 1 (Fragment)	H7C2W6	P3H1	[H7C2W6_HUMAN]	1
Prolyl 4-hydroxylase subunit alpha-1	P13674	P4HA1	[P4HA1_HUMAN]	1
Polyadenylate-binding protein	A0A087WTT1	PABPC1	[A0A087WTT1_HUMAN]	9
Polyadenylate-binding protein	B1ANR0	PABPC4	[B1ANR0_HUMAN]	3
Polyadenylate-binding protein 2 (Fragment)	H0YJH9	PABPN1	[H0YJH9_HUMAN]	1
Protein kinase C and casein kinase substrate in neurons protein 2	Q9UNF0	PACSIN2	[PACN2_HUMAN]	1
Platelet-activating factor acetylhydrolase IB subunit alpha	P43034	PAFAH1B1	[LIS1_HUMAN]	4
Multifunctional protein ADE2	P22234	PAICS	[PUR6_HUMAN]	16
Polyadenylate-binding protein-interacting protein 1	Q9H074	PAIP1	[PAIP1_HUMAN]	3
Serine/threonine-protein kinase PAK 2	Q13177	PAK2	[PAK2_HUMAN]	1
Pantothenate kinase 4 (Fragment)	H0YA26	PANK4	[H0YA26_HUMAN]	3
Protein PBDC1	Q9BVG4	PBDC1	[PBDC1_HUMAN]	2
Protein-L-isoaspartate(D-aspartate) O-methyltransferase	P22061	PCMT1	[PIMT_HUMAN]	1
Programmed cell death protein 4	Q53EL6	PDCD4	[PDCD4_HUMAN]	1
HCG1985580, isoform CRA_c	A0A024QZ42	PDCD6	[A0A024QZ42_HUMAN]	1
Protein disulfide-isomerase A3 (Fragment)	H7BZJ3	PDIA3	[H7BZJ3_HUMAN]	5
Sister chromatid cohesion protein PDS5 homolog A	Q29RF7	PDS5A	[PDS5A_HUMAN]	1
Proline-, glutamic acid- and leucine-rich protein 1	E7EV54	PELP1	[E7EV54_HUMAN]	1
Peroxisomal biogenesis factor 19	E9PS71	PEX19	[E9PS71_HUMAN]	1
Phosphoribosylformylglycinamidine synthase	O15067	PFAS	[PUR4_HUMAN]	6
Prefoldin subunit 2	Q9UHV9	PFDN2	[PFD2_HUMAN]	1
Prefoldin subunit 4	Q9NQP4	PFDN4	[PFD4_HUMAN]	1
Prefoldin subunit 5 (Fragment)	H3BPF6	PFDN5	[H3BPF6_HUMAN]	1
ATP-dependent 6-phosphofructokinase, liver type	P17858	PFKL	[PFKAL_HUMAN]	3
Profilin-2	C9J0J7	PFN2	[C9J0J7_HUMAN]	1
6-phosphogluconate dehydrogenase, decarboxylating	P52209	PGD	[6PGD_HUMAN]	14
Phosphoacetylglucosamine mutase	A0A087WT27	PGM3	[A0A087WT27_HUMAN]	1
Membrane-associated progesterone receptor component 2	O15173	PGRMC2	[PGRC2_HUMAN]	2
14 kDa phosphohistidine phosphatase	Q9NRX4	PHPT1	[PHP14_HUMAN]	1
p53-induced death domain-containing protein 1	Q9HB75	PIDD1	[PIDD1_HUMAN]	1
Phosphoinositide 3-kinase regulatory subunit 4	Q99570	PIK3R4	[PI3R4_HUMAN]	2
Peptidyl-prolyl cis-trans isomerase NIMA-interacting 4 (Fragment)	H0Y4T6	PIN4	[H0Y4T6_HUMAN]	1
Peroxisomal sarcosine oxidase	Q9P0Z9	PIPOX	[SOX_HUMAN]	1
PITH domain-containing protein 1	Q9GZP4	PITHD1	[PITH1_HUMAN]	1
Pituitary homeobox 1 (Fragment)	H0YJC8	PITX1	[H0YJC8_HUMAN]	1
Pyruvate kinase PKM	P14618	PKM	[KPYM_HUMAN]	78
1-phosphatidylinositol 4,5-bisphosphate phosphodiesterase gamma-1	P19174	PLCG1	[PLCG1_HUMAN]	1
1-phosphatidylinositol 4,5-bisphosphate phosphodiesterase eta-1	Q4KWH8	PLCH1	[PLCH1_HUMAN]	1
Serine/threonine-protein kinase PLK4 (Fragment)	H0YAL6	PLK4	[H0YAL6_HUMAN]	1
Procollagen-lysine,2-oxoglutarate 5-dioxygenase 1	Q02809	PLOD1	[PLOD1_HUMAN]	2
Procollagen-lysine,2-oxoglutarate 5-dioxygenase 3	O60568	PLOD3	[PLOD3_HUMAN]	1
Proteolipid protein 2	Q04941	PLP2	[PLP2_HUMAN]	1
Plastin-1	Q14651	PLS1	[PLSI_HUMAN]	8
Plexin-B2	O15031	PLXNB2	[PLXB2_HUMAN]	2
Peptidase M20 domain-containing protein 2	Q8IYS1	PM20D2	[P20D2_HUMAN]	1
Purine nucleoside phosphorylase	P00491	PNP	[PNPH_HUMAN]	1
DNA-directed RNA polymerases I and III subunit RPAC1 (Fragment)	D6RDJ3	POLR1C	[D6RDJ3_HUMAN]	1
DNA-directed RNA polymerase	A0A0C4DGZ0	POLR2A	[A0A0C4DGZ0_HUMAN]	1
DNA-directed RNA polymerase	C9J4M6	POLR2B	[C9J4M6_HUMAN]	1
DNA-directed RNA polymerases I, II, and III subunit RPABC3 (Fragment)	C9JLU1	POLR2H	[C9JLU1_HUMAN]	1
DNA-directed RNA polymerase III subunit RPC1	Q7Z755	POLR3A	[Q7Z755_HUMAN]	1
DNA-directed RNA polymerase III subunit RPC3	E9PHH9	POLR3C	[E9PHH9_HUMAN]	2
DNA-directed RNA polymerase III subunit RPC6	Q9H1D9	POLR3F	[RPC6_HUMAN]	1
Inorganic pyrophosphatase	Q15181	PPA1	[IPYR_HUMAN]	2
Inorganic pyrophosphatase 2, mitochondrial (Fragment)	D6R967	PPA2	[D6R967_HUMAN]	1
Amidophosphoribosyltransferase	Q06203	PPAT	[PUR1_HUMAN]	7
Peptidyl-prolyl cis-trans isomerase B	P23284	PPIB	[PPIB_HUMAN]	5
Protein phosphatase 1F	A8MX49	PPM1F	[A8MX49_HUMAN]	1
Protein phosphatase 1G	O15355	PPM1G	[PPM1G_HUMAN]	4
Protein phosphatase methylesterase 1	Q9Y570	PPME1	[PPME1_HUMAN]	1
Serine/threonine-protein phosphatase PP1-gamma catalytic subunit	P36873	PPP1CC	[PP1G_HUMAN]	6
Protein phosphatase 1 regulatory subunit 7	B5MBZ8	PPP1R7	[B5MBZ8_HUMAN]	2
Serine/threonine-protein phosphatase 6 regulatory subunit 3	H7BXH2	PPP6R3	[H7BXH2_HUMAN]	3
Peroxiredoxin-1 (Fragment)	A0A0A0MSI0	PRDX1	[A0A0A0MSI0_HUMAN]	12
Peroxiredoxin-6	P30041	PRDX6	[PRDX6_HUMAN]	2
Prolyl endopeptidase	P48147	PREP	[PPCE_HUMAN]	7
cAMP-dependent protein kinase type I-alpha regulatory subunit (Fragment)	K7EM13	PRKAR1A	[K7EM13_HUMAN]	2
cAMP-dependent protein kinase type II-alpha regulatory subunit	P13861	PRKAR2A	[KAP2_HUMAN]	4
Protein arginine N-methyltransferase 1 (Fragment)	E9PNR9	PRMT1	[E9PNR9_HUMAN]	4
Protein arginine N-methyltransferase 5	O14744	PRMT5	[ANM5_HUMAN]	5
Proline-rich protein, Y-linked	Q9H606	PRORY	[PRORY_HUMAN]	1
Pre-mRNA-processing-splicing factor 8	Q6P2Q9	PRPF8	[PRP8_HUMAN]	12
Phosphoribosyl pyrophosphate synthase-associated protein 2 (Fragment)	I3L331	PRPSAP2	[I3L331_HUMAN]	3
Proline-rich protein 36 (Fragment)	A0A096LNU1	PRR36	[A0A096LNU1_HUMAN]	1
Proteasome subunit alpha type (Fragment)	H0YMZ1	PSMA4	[H0YMZ1_HUMAN]	16
Proteasome subunit beta type-2	P49721	PSMB2	[PSB2_HUMAN]	18
Proteasome subunit beta type-3	P49720	PSMB3	[PSB3_HUMAN]	15
Proteasome subunit beta type-6	P28072	PSMB6	[PSB6_HUMAN]	6
26S protease regulatory subunit 8	P62195	PSMC5	[PRS8_HUMAN]	19
26S proteasome non-ATPase regulatory subunit 10	B1AJY5	PSMD10	[B1AJY5_HUMAN]	2
26S proteasome non-ATPase regulatory subunit 4	P55036	PSMD4	[PSMD4_HUMAN]	3
Proteasome activator complex subunit 1	H0YKK6	PSME1	[H0YKK6_HUMAN]	1
Proteasome activator complex subunit 3 (Fragment)	K7ENH2	PSME3	[K7ENH2_HUMAN]	7
Proteasome activator complex subunit 4	Q14997	PSME4	[PSME4_HUMAN]	1
Inactive tyrosine-protein kinase 7	C9J9E8	PTK7	[C9J9E8_HUMAN]	1
Tyrosine-protein phosphatase non-receptor type 11	Q06124	PTPN11	[PTN11_HUMAN]	2
Receptor-type tyrosine-protein phosphatase F (Fragment)	H0Y7Z9	PTPRF	[H0Y7Z9_HUMAN]	1
Receptor-type tyrosine-protein phosphatase U	Q92729	PTPRU	[PTPRU_HUMAN]	2
Pentraxin-related protein PTX3	P26022	PTX3	[PTX3_HUMAN]	2
Peroxidasin homolog	Q92626	PXDN	[PXDN_HUMAN]	2
Pyrroline-5-carboxylate reductase 3	Q53H96	PYCRL	[P5CR3_HUMAN]	4
Glycogen phosphorylase, brain form	P11216	PYGB	[PYGB_HUMAN]	7
Alpha-1,4 glucan phosphorylase	E9PK47	PYGL	[E9PK47_HUMAN]	4
Dihydropteridine reductase	P09417	QDPR	[DHPR_HUMAN]	1
Sulfhydryl oxidase 1	O00391	QSOX1	[QSOX1_HUMAN]	1
Sulfhydryl oxidase	A0A087X176	QSOX2	[A0A087X176_HUMAN]	2
Ras-related protein Rab-11A (Fragment)	H3BMH2	RAB11A	[H3BMH2_HUMAN]	4
Ras-related protein Rab-14 (Fragment)	X6RFL8	RAB14	[X6RFL8_HUMAN]	4
Ras-related protein Rab-1A	P62820	RAB1A	[RAB1A_HUMAN]	6
Rab3 GTPase-activating protein non-catalytic subunit	Q9H2M9	RAB3GAP2	[RBGPR_HUMAN]	6
HCG1995540, isoform CRA_b	Q6PIK3	RAB4B	[Q6PIK3_HUMAN]	3
Ras-related protein Rab-7a	P51149	RAB7A	[RAB7A_HUMAN]	5
Rab GTPase-activating protein 1	Q9Y3P9	RABGAP1	[RBGP1_HUMAN]	2
Geranylgeranyl transferase type-2 subunit alpha (Fragment)	H0YKZ8	RABGGTA	[H0YKZ8_HUMAN]	1
E3 ubiquitin-protein ligase RAD18	F8WE49	RAD18	[F8WE49_HUMAN]	1
V(D)J recombination-activating protein 2 (Fragment)	E9PPU5	RAG2	[E9PPU5_HUMAN]	1
Ras-related protein Ral-B	F8WEQ6	RALB	[F8WEQ6_HUMAN]	1
GTP-binding nuclear protein Ran	P62826	RAN	[RAN_HUMAN]	5
Ran-specific GTPase-activating protein	P43487	RANBP1	[RANG_HUMAN]	3
Ran-binding protein 3 (Fragment)	K7EIJ4	RANBP3	[K7EIJ4_HUMAN]	1
Ran-binding protein 6	O60518	RANBP6	[RNBP6_HUMAN]	7
Ran-binding protein 9	Q96S59	RANBP9	[RANB9_HUMAN]	1
Ran GTPase-activating protein 1	P46060	RANGAP1	[RAGP1_HUMAN]	7
Ras-related protein Rap-1b	P61224	RAP1B	[RAP1B_HUMAN]	5
Rap1 GTPase-GDP dissociation stimulator 1	P52306	RAP1GDS1	[GDS1_HUMAN]	1
Ras-related protein Rap-2a	P10114	RAP2A	[RAP2A_HUMAN]	3
Histone-binding protein RBBP4	Q09028	RBBP4	[RBBP4_HUMAN]	10
Recombining-binding protein suppressor of hairless (Fragment)	H0Y8R3	RBPJ	[H0Y8R3_HUMAN]	1
Regulator of chromosome condensation (Fragment)	C9JW69	RCC1	[C9JW69_HUMAN]	10
Replication factor C subunit 3	P40938	RFC3	[RFC3_HUMAN]	1
Replication factor C subunit 4	P35249	RFC4	[RFC4_HUMAN]	4
Replication factor C subunit 5 (Fragment)	E9PEP3	RFC5	[E9PEP3_HUMAN]	1
GTP-binding protein Rheb	C9J931	RHEB	[C9J931_HUMAN]	1
Transforming protein RhoA	P61586	RHOA	[RHOA_HUMAN]	3
E3 ubiquitin-protein ligase RNF213	A0A0A0MTR7	RNF213	[A0A0A0MTR7_HUMAN]	1
Ribonuclease inhibitor	P13489	RNH1	[RINI_HUMAN]	6
Rho-associated protein kinase 1	Q13464	ROCK1	[ROCK1_HUMAN]	2
ROCK2 protein	Q14DU5	ROCK2	[Q14DU5_HUMAN]	1
Replication protein A 32 kDa subunit (Fragment)	Q5TEJ7	RPA2	[Q5TEJ7_HUMAN]	2
Replication protein A 14 kDa subunit	B5MC59	RPA3	[B5MC59_HUMAN]	1
60S ribosomal protein L10	F8W7C6	RPL10	[F8W7C6_HUMAN]	1
60S ribosomal protein L13 (Fragment)	J3QSB4	RPL13	[J3QSB4_HUMAN]	7
60S ribosomal protein L13a	P40429	RPL13A	[RL13A_HUMAN]	6
60S ribosomal protein L18 (Fragment)	H0YHA7	RPL18	[H0YHA7_HUMAN]	6
60S ribosomal protein L18a (Fragment)	M0R3D6	RPL18A	[M0R3D6_HUMAN]	5
60S ribosomal protein L23a	K7EMA7	RPL23A	[K7EMA7_HUMAN]	4
60S ribosomal protein L27	P61353	RPL27	[RL27_HUMAN]	2
60S ribosomal protein L27a	E9PJD9	RPL27A	[E9PJD9_HUMAN]	2
60S ribosomal protein L28	H0YLP6	RPL28	[H0YLP6_HUMAN]	1
60S ribosomal protein L32 (Fragment)	D3YTB1	RPL32	[D3YTB1_HUMAN]	2
60S ribosomal protein L36	Q9Y3U8	RPL36	[RL36_HUMAN]	1
60S ribosomal protein L38 (Fragment)	J3KSP2	RPL38	[J3KSP2_HUMAN]	3
60S ribosomal protein L5	P46777	RPL5	[RL5_HUMAN]	5
60S ribosomal protein L8 (Fragment)	E9PKZ0	RPL8	[E9PKZ0_HUMAN]	4
60S ribosomal protein L9 (Fragment)	D6RAN4	RPL9	[D6RAN4_HUMAN]	4
Regulation of nuclear pre-mRNA domain-containing protein 1B	Q9NQG5	RPRD1B	[RPR1B_HUMAN]	2
40S ribosomal protein S12	P25398	RPS12	[RS12_HUMAN]	1
40S ribosomal protein S14	P62263	RPS14	[RS14_HUMAN]	4
40S ribosomal protein S17	P08708	RPS17	[RS17_HUMAN]	3
40S ribosomal protein S2	P15880	RPS2	[RS2_HUMAN]	9
40S ribosomal protein S3a (Fragment)	D6RG13	RPS3A	[D6RG13_HUMAN]	12
Cell differentiation protein RCD1 homolog	Q92600	RQCD1	[RCD1_HUMAN]	1
Ryanodine receptor 1	A0A0A0MRH2	RYR1	[A0A0A0MRH2_HUMAN]	1
Protein SAAL1	J3KND1	SAAL1	[J3KND1_HUMAN]	1
SUMO-activating enzyme subunit 1	Q9UBE0	SAE1	[SAE1_HUMAN]	5
Ribosome maturation protein SBDS	F8WE72	SBDS	[F8WE72_HUMAN]	1
Secretory carrier-associated membrane protein 1 (Fragment)	A0A087WU14	SCAMP1	[A0A087WU14_HUMAN]	4
Lysosome membrane protein 2	Q14108	SCARB2	[SCRB2_HUMAN]	1
Sec1 family domain-containing protein 1	Q8WVM8	SCFD1	[SCFD1_HUMAN]	1
Selenocysteine lyase (Fragment)	H7C1S7	SCLY	[H7C1S7_HUMAN]	1
Secernin-1	Q12765	SCRN1	[SCRN1_HUMAN]	2
Protein transport protein Sec23A	F5H365	SEC23A	[F5H365_HUMAN]	4
Protein transport protein Sec23B	Q15437	SEC23B	[SC23B_HUMAN]	2
SEC23-interacting protein	Q9Y6Y8	SEC23IP	[S23IP_HUMAN]	1
Protein transport protein Sec24A	O95486	SEC24A	[SC24A_HUMAN]	1
Protein transport protein Sec31A	D6RHZ5	SEC31A	[D6RHZ5_HUMAN]	5
Protein transport protein Sec61 subunit alpha isoform 1	P61619	SEC61A1	[S61A1_HUMAN]	1
Septin-11 (Fragment)	D6RDU5	SEPT11	[D6RDU5_HUMAN]	3
Septin-2 (Fragment)	C9J2Q4	SEPT2	[C9J2Q4_HUMAN]	6
Septin-7 (Fragment)	H0Y3Y4	SEPT7	[H0Y3Y4_HUMAN]	3
Septin-8 (Fragment)	C9JV02	SEPT8	[C9JV02_HUMAN]	2
Septin-9 (Fragment)	K7EL40	SEPT9	[K7EL40_HUMAN]	2
Serine incorporator 1	Q9NRX5	SERINC1	[SERC1_HUMAN]	1
Serine incorporator 5	A0A0A0MTB0	SERINC5	[A0A0A0MTB0_HUMAN]	1
Serpin A12	Q8IW75	SERPINA12	[SPA12_HUMAN]	1
Serpin H1	P50454	SERPINH1	[SERPH_HUMAN]	3
Splicing factor 3A subunit 1	Q15459	SF3A1	[SF3A1_HUMAN]	12
Splicing factor 3A subunit 3	Q12874	SF3A3	[SF3A3_HUMAN]	2
Splicing factor 3B subunit 2	A0A087WZZ5	SF3B2	[A0A087WZZ5_HUMAN]	3
Splicing factor 3B subunit 5	Q9BWJ5	SF3B5	[SF3B5_HUMAN]	2
Splicing factor 3B subunit 6	Q9Y3B4	SF3B6	[SF3B6_HUMAN]	1
Sideroflexin-1	Q9H9B4	SFXN1	[SFXN1_HUMAN]	1
Small glutamine-rich tetratricopeptide repeat-containing protein alpha (Fragment)	K7ERW5	SGTA	[K7ERW5_HUMAN]	1
SH2 domain-containing protein 7	A6NKC9	SH2D7	[SH2D7_HUMAN]	1
Endophilin-A2 (Fragment)	M0QYE0	SH3GL1	[M0QYE0_HUMAN]	2
Shootin-1	A0MZ66	SHTN1	[SHOT1_HUMAN]	1
Paired amphipathic helix protein Sin3a	Q96ST3	SIN3A	[SIN3A_HUMAN]	1
Helicase SKI2W	Q15477	SKIV2L	[SKIV2_HUMAN]	3
Superkiller viralicidic activity 2-like 2	P42285	SKIV2L2	[SK2L2_HUMAN]	5
S-phase kinase-associated protein 1	P63208	SKP1	[SKP1_HUMAN]	2
Solute carrier family 12 member 2	P55011	SLC12A2	[S12A2_HUMAN]	2
Solute carrier family 12 member 4	Q9UP95	SLC12A4	[S12A4_HUMAN]	1
Zinc transporter 7 (Fragment)	H0Y362	SLC30A7	[H0Y362_HUMAN]	1
Sodium-coupled neutral amino acid transporter 2	Q96QD8	SLC38A2	[S38A2_HUMAN]	1
Y+L amino acid transporter 1 (Fragment)	H0YJ95	SLC7A7	[H0YJ95_HUMAN]	1
Sodium/hydrogen exchanger 6 (Fragment)	A0A0D9SGH0	SLC9A6	[A0A0D9SGH0_HUMAN]	1
Transcription activator BRG1	P51532	SMARCA4	[SMCA4_HUMAN]	8
SWI/SNF-related matrix-associated actin-dependent regulator of chromatin subfamily A member 5	O60264	SMARCA5	[SMCA5_HUMAN]	2
SWI/SNF complex subunit SMARCC2	Q8TAQ2	SMARCC2	[SMRC2_HUMAN]	6
SPARC-related modular calcium-binding protein 1	Q9H4F8	SMOC1	[SMOC1_HUMAN]	2
WD40 repeat-containing protein SMU1	Q2TAY7	SMU1	[SMU1_HUMAN]	1
Synaptosomal-associated protein 23	H3BNE1	SNAP23	[H3BNE1_HUMAN]	1
Staphylococcal nuclease domain-containing protein 1	Q7KZF4	SND1	[SND1_HUMAN]	7
U1 small nuclear ribonucleoprotein A (Fragment)	M0QXK2	SNRPA	[M0QXK2_HUMAN]	3
U2 small nuclear ribonucleoprotein A'	P09661	SNRPA1	[RU2A_HUMAN]	5
U2 small nuclear ribonucleoprotein B''	P08579	SNRPB2	[RU2B_HUMAN]	4
Small nuclear ribonucleoprotein Sm D1	P62314	SNRPD1	[SMD1_HUMAN]	10
Small nuclear ribonucleoprotein Sm D2	P62316	SNRPD2	[SMD2_HUMAN]	5
Small nuclear ribonucleoprotein E	P62304	SNRPE	[RUXE_HUMAN]	3
Small nuclear ribonucleoprotein F	P62306	SNRPF	[RUXF_HUMAN]	1
NHP2-like protein 1	P55769	SNU13	[NH2L1_HUMAN]	1
Sorting nexin-1	H0YK42	SNX1	[H0YK42_HUMAN]	2
Sorting nexin-5 (Fragment)	Q5QPE4	SNX5	[Q5QPE4_HUMAN]	1
Sorting nexin-6 (Fragment)	G3V5X9	SNX6	[G3V5X9_HUMAN]	1
Protein SON (Fragment)	H7C1M2	SON	[H7C1M2_HUMAN]	1
Sorbitol dehydrogenase	H0YLA4	SORD	[H0YLA4_HUMAN]	1
C-Jun-amino-terminal kinase-interacting protein 4	A0A087X2D8	SPAG9	[A0A087X2D8_HUMAN]	3
Spermatogenesis-associated protein 5	Q8NB90	SPATA5	[SPAT5_HUMAN]	2
Sepiapterin reductase	P35270	SPR	[SPRE_HUMAN]	1
Sequestosome-1	E7EMC7	SQSTM1	[E7EMC7_HUMAN]	1
Signal recognition particle 54 kDa protein	G3V4F7	SRP54	[G3V4F7_HUMAN]	2
Signal recognition particle subunit SRP72	O76094	SRP72	[SRP72_HUMAN]	2
Serrate RNA effector molecule homolog	Q9BXP5	SRRT	[SRRT_HUMAN]	2
Serine/arginine-rich-splicing factor 9 (Fragment)	H0YIB4	SRSF9	[H0YIB4_HUMAN]	1
Hsc70-interacting protein	P50502	ST13	[F10A1_HUMAN]	18
Stanniocalcin-1	P52823	STC1	[STC1_HUMAN]	1
Stanniocalcin-2	O76061	STC2	[STC2_HUMAN]	3
Stress-induced-phosphoprotein 1	P31948	STIP1	[STIP1_HUMAN]	8
Erythrocyte band 7 integral membrane protein	P27105	STOM	[STOM_HUMAN]	1
E3 ubiquitin-protein ligase CHIP	Q9UNE7	STUB1	[CHIP_HUMAN]	1
Syntaxin-3 (Fragment)	A0A0C4DGE4	STX3	[A0A0C4DGE4_HUMAN]	2
Sulfotransferase	E9PKW4	SULT1A2	[E9PKW4_HUMAN]	1
Small ubiquitin-related modifier 2	P61956	SUMO2	[SUMO2_HUMAN]	1
Transcription elongation factor SPT5	O00267	SUPT5H	[SPT5H_HUMAN]	1
Transcription elongation factor SPT6	Q7KZ85	SUPT6H	[SPT6H_HUMAN]	5
Symplekin	Q92797	SYMPK	[SYMPK_HUMAN]	3
Heterogeneous nuclear ribonucleoprotein Q	O60506	SYNCRIP	[HNRPQ_HUMAN]	10
Protein SZT2	Q5T011	SZT2	[SZT2_HUMAN]	1
Transgelin-2	P37802	TAGLN2	[TAGL2_HUMAN]	2
Transaldolase	P37837	TALDO1	[TALDO_HUMAN]	4
Tubulin-folding cofactor B (Fragment)	K7EP07	TBCB	[K7EP07_HUMAN]	3
Tubulin-specific chaperone D	Q9BTW9	TBCD	[TBCD_HUMAN]	3
Treacle protein (Fragment)	J3KQ96	TCOF1	[J3KQ96_HUMAN]	2
Very-long-chain enoyl-CoA reductase (Fragment)	M0QXM3	TECR	[M0QXM3_HUMAN]	1
Testin (Fragment)	F8W7T0	TES	[F8W7T0_HUMAN]	1
Protein-glutamine gamma-glutamyltransferase E	Q08188	TGM3	[TGM3_HUMAN]	2
Thimet oligopeptidase	P52888	THOP1	[THOP1_HUMAN]	4
Thymidine kinase	K7ES52	TK1	[K7ES52_HUMAN]	1
Transketolase	P29401	TKT	[TKT_HUMAN]	25
Talin-1	Q9Y490	TLN1	[TLN1_HUMAN]	21
Transmembrane emp24 domain-containing protein 2	F5GX39	TMED2	[F5GX39_HUMAN]	1
Transmembrane emp24 domain-containing protein 4	Q7Z7H5	TMED4	[TMED4_HUMAN]	3
Protein TMED7-TICAM2	A0A0A6YYA0	TMED7-TICAM2	[A0A0A6YYA0_HUMAN]	1
Transmembrane protein 43	Q9BTV4	TMEM43	[TMM43_HUMAN]	1
TRAF2 and NCK-interacting protein kinase (Fragment)	C9J338	TNIK	[C9J338_HUMAN]	2
Transportin-2	A0A075B780	TNPO2	[A0A075B780_HUMAN]	4
Trinucleotide repeat-containing gene 18 protein (Fragment)	H7C3U5	TNRC18	[H7C3U5_HUMAN]	1
Tumor suppressor p53-binding protein 1	A6NNK5	TP53BP1	[A6NNK5_HUMAN]	1
Tropomyosin alpha-3 chain	D6R904	TPM3	[D6R904_HUMAN]	2
Tripeptidyl-peptidase 2	P29144	TPP2	[TPP2_HUMAN]	1
Nucleoprotein TPR	P12270	TPR	[TPR_HUMAN]	1
Trafficking protein particle complex subunit 3	A6NKE1	TRAPPC3	[A6NKE1_HUMAN]	1
Pachytene checkpoint protein 2 homolog	Q15645	TRIP13	[PCH2_HUMAN]	5
tRNA (guanine(26)-N(2))-dimethyltransferase (Fragment)	K7EMZ2	TRMT1	[K7EMZ2_HUMAN]	1
Translin (Fragment)	H7C1D4	TSN	[H7C1D4_HUMAN]	4
Protein TSSC1	F8WDX0	TSSC1	[F8WDX0_HUMAN]	1
Tetratricopeptide repeat protein 1 (Fragment)	H0YB37	TTC1	[H0YB37_HUMAN]	1
Tubulin polyglutamylase TTLL13P	A6NNM8	TTLL13P	[TTL13_HUMAN]	1
Tubulin alpha chain-like 3	A6NHL2	TUBAL3	[TBAL3_HUMAN]	20
Tubulin beta chain	P07437	TUBB	[TBB5_HUMAN]	129
Tubulin beta-2B chain	Q9BVA1	TUBB2B	[TBB2B_HUMAN]	111
Tubulin beta-6 chain	Q9BUF5	TUBB6	[TBB6_HUMAN]	56
Gamma-tubulin complex component 2	F2Z2B9	TUBGCP2	[F2Z2B9_HUMAN]	2
Gamma-tubulin complex component 3	Q96CW5	TUBGCP3	[GCP3_HUMAN]	2
Thioredoxin	P10599	TXN	[THIO_HUMAN]	2
Thioredoxin domain-containing protein 16	Q9P2K2	TXNDC16	[TXD16_HUMAN]	1
Splicing factor U2AF 65 kDa subunit	K7ENG2	U2AF2	[K7ENG2_HUMAN]	2
UDP-N-acetylhexosamine pyrophosphorylase-like protein 1	Q3KQV9	UAP1L1	[UAP1L_HUMAN]	1
SUMO-activating enzyme subunit 2	Q9UBT2	UBA2	[SAE2_HUMAN]	7
Ubiquitin-like modifier-activating enzyme 5	E7EWE1	UBA5	[E7EWE1_HUMAN]	1
Ubiquitin-like modifier-activating enzyme 6	A0AVT1	UBA6	[UBA6_HUMAN]	1
NEDD8-conjugating enzyme Ubc12 (Fragment)	M0QX69	UBE2M	[M0QX69_HUMAN]	1
(E3-independent) E2 ubiquitin-conjugating enzyme (Fragment)	K7ES11	UBE2O	[K7ES11_HUMAN]	3
UBX domain-containing protein 1	A0A087WTZ5	UBXN1	[A0A087WTZ5_HUMAN]	3
UTP--glucose-1-phosphate uridylyltransferase	A0A087WYS1	UGP2	[A0A087WYS1_HUMAN]	4
Uncharacterized protein (Fragment)	M0R3H8	Uncharacterized protein (Fragment) OS=Homo sapiens	[M0R3H8_HUMAN]	1
Uncharacterized protein	F8W099	Uncharacterized protein OS=Homo sapiens	[F8W099_HUMAN]	1
Regulator of nonsense transcripts 1	Q92900	UPF1	[RENT1_HUMAN]	3
Ubiquitin carboxyl-terminal hydrolase 11	G5E9A6	USP11	[G5E9A6_HUMAN]	4
Ubiquitin carboxyl-terminal hydrolase 14	A6NJA2	USP14	[A6NJA2_HUMAN]	2
Ubiquitin carboxyl-terminal hydrolase 15	Q9Y4E8	USP15	[UBP15_HUMAN]	1
Ubiquitin carboxyl-terminal hydrolase 24	Q9UPU5	USP24	[UBP24_HUMAN]	5
Ubiquitin carboxyl-terminal hydrolase 28 (Fragment)	H0YG96	USP28	[H0YG96_HUMAN]	1
Ubiquitin carboxyl-terminal hydrolase 47	Q96K76	USP47	[UBP47_HUMAN]	2
Ubiquitin carboxyl-terminal hydrolase 5	P45974	USP5	[UBP5_HUMAN]	11
Ubiquitin carboxyl-terminal hydrolase 7	Q93009	USP7	[UBP7_HUMAN]	10
Protein VAC14 homolog	Q08AM6	VAC14	[VAC14_HUMAN]	1
Vesicle-associated membrane protein 3	Q15836	VAMP3	[VAMP3_HUMAN]	4
Vesicle-associated membrane protein 8	B8ZZT4	VAMP8	[B8ZZT4_HUMAN]	3
Voltage-dependent anion-selective channel protein 1 (Fragment)	C9JI87	VDAC1	[C9JI87_HUMAN]	1
Protein VPRBP	Q9Y4B6	VPRBP	[VPRBP_HUMAN]	2
Vacuolar protein sorting-associated protein 51 homolog	Q9UID3	VPS51	[VPS51_HUMAN]	1
Vacuolar protein sorting-associated protein 53 homolog (Fragment)	I3L184	VPS53	[I3L184_HUMAN]	1
Chromosome 6 open reading frame 55, isoform CRA_b	A0A087WY55	VTA1	[A0A087WY55_HUMAN]	1
Tryptophan--tRNA ligase, cytoplasmic	P23381	WARS	[SYWC_HUMAN]	1
WD repeat-containing protein 1	O75083	WDR1	[WDR1_HUMAN]	1
WD repeat-containing protein 26	Q9H7D7	WDR26	[WDR26_HUMAN]	9
WD repeat-containing protein 61 (Fragment)	H3BQA8	WDR61	[H3BQA8_HUMAN]	2
Methylosome protein 50	Q9BQA1	WDR77	[MEP50_HUMAN]	3
WD repeat-containing protein 82	Q6UXN9	WDR82	[WDR82_HUMAN]	2
Serine/threonine-protein kinase WNK1	F5GWT4	WNK1	[F5GWT4_HUMAN]	2
Pre-mRNA-splicing factor SYF1	Q9HCS7	XAB2	[SYF1_HUMAN]	1
Skin-specific protein 32	Q5T750	XP32	[XP32_HUMAN]	1
Xaa-Pro aminopeptidase 1	Q5T6H7	XPNPEP1	[Q5T6H7_HUMAN]	1
Exportin-5	Q9HAV4	XPO5	[XPO5_HUMAN]	11
Exportin-T	O43592	XPOT	[XPOT_HUMAN]	17
Tyrosine--tRNA ligase, cytoplasmic	P54577	YARS	[SYYC_HUMAN]	17
Protein YIPF3 (Fragment)	D6RFI3	YIPF3	[D6RFI3_HUMAN]	3
Protein YIPF4 (Fragment)	H7C0D5	YIPF4	[H7C0D5_HUMAN]	1
Protein yippee-like 5	P62699	YPEL5	[YPEL5_HUMAN]	2
Zinc finger protein 33A	A0A0A0MRS1	ZNF33A	[A0A0A0MRS1_HUMAN]	1
Zinc finger protein 506	F5H490	ZNF506	[F5H490_HUMAN]	1
Zinc finger protein 546	M0QY24	ZNF546	[M0QY24_HUMAN]	1
Zinc finger protein 615	Q8N8J6	ZNF615	[ZN615_HUMAN]	1
Zinc finger protein 624	Q9P2J8	ZNF624	[ZN624_HUMAN]	1
Zinc finger protein ZPR1 (Fragment)	H7C0E5	ZPR1	[H7C0E5_HUMAN]	3
Zinc finger ZZ-type and EF-hand domain-containing protein 1	O43149	ZZEF1	[ZZEF1_HUMAN]	4

## Sheet: AmiGO shared
Analysis Type:	PANTHER Overrepresentation Test (release 20170413)
Annotation Version and Release Date:	GO Ontology database Released 2017-04-24
Analyzed List:	upload_1 (Homo sapiens)
Reference List:	Homo sapiens (all genes in database)
Bonferroni correction:	TRUE
Bonferroni count:	1305
GO cellular component complete	Homo sapiens - REFLIST (20972)	upload_1 (587)	upload_1 (expected)	upload_1 (over/under)	upload_1 (fold Enrichment)	upload_1 (P-value)
Unclassified (UNCLASSIFIED)	2570	28	71.93	-	0.39	0
extracellular exosome (GO:0070062)	2752	333	77.03	+	4.32	7.22e-134
extracellular vesicle (GO:1903561)	2767	333	77.45	+	4.3	3.58e-133
extracellular organelle (GO:0043230)	2768	333	77.48	+	4.3	3.98e-133
vesicle (GO:0031982)	4217	382	118.03	+	3.24	3.53e-120
extracellular region part (GO:0044421)	3922	352	109.78	+	3.21	7.72e-105
extracellular region (GO:0005576)	4731	360	132.42	+	2.72	6.69e-87
cytosol (GO:0005829)	4781	331	133.82	+	2.47	1.15e-65
cytoplasmic part (GO:0044444)	9208	462	257.73	+	1.79	1.98e-63
macromolecular complex (GO:0032991)	4878	324	136.53	+	2.37	4.2e-59
intracellular organelle part (GO:0044446)	8701	438	243.54	+	1.8	1.6e-56
organelle part (GO:0044422)	8910	441	249.39	+	1.77	6.25e-55
membrane-bounded organelle (GO:0043227)	12304	520	344.39	+	1.51	2e-54
cytoplasm (GO:0005737)	11167	494	312.56	+	1.58	2.38e-53
organelle (GO:0043226)	13270	528	371.42	+	1.42	3.08e-46
focal adhesion (GO:0005925)	390	85	10.92	+	7.79	1.21e-44
cell-substrate adherens junction (GO:0005924)	393	85	11	+	7.73	2.15e-44
cell-substrate junction (GO:0030055)	398	85	11.14	+	7.63	5.59e-44
cytoplasmic vesicle (GO:0031410)	2175	188	60.88	+	3.09	4.43e-43
intracellular vesicle (GO:0097708)	2178	188	60.96	+	3.08	5.39e-43
anchoring junction (GO:0070161)	511	91	14.3	+	6.36	4.77e-41
cytoplasmic vesicle part (GO:0044433)	1402	146	39.24	+	3.72	1.03e-40
adherens junction (GO:0005912)	492	89	13.77	+	6.46	1.37e-40
intracellular part (GO:0044424)	14054	535	393.37	+	1.36	1.63e-40
ribonucleoprotein complex (GO:1990904)	820	110	22.95	+	4.79	4.84e-39
intracellular ribonucleoprotein complex (GO:0030529)	819	109	22.92	+	4.75	2.46e-38
intracellular organelle (GO:0043229)	12267	492	343.35	+	1.43	7.89e-37
protein complex (GO:0043234)	3109	217	87.02	+	2.49	1.16e-36
intracellular (GO:0005622)	14384	535	402.6	+	1.33	3.22e-36
intracellular membrane-bounded organelle (GO:0043231)	10547	448	295.21	+	1.52	3e-35
organelle lumen (GO:0043233)	4899	280	137.12	+	2.04	8.76e-35
intracellular organelle lumen (GO:0070013)	4899	280	137.12	+	2.04	8.76e-35
membrane-enclosed lumen (GO:0031974)	4899	280	137.12	+	2.04	8.76e-35
cytosolic part (GO:0044445)	245	61	6.86	+	8.9	2.37e-34
secretory vesicle (GO:0099503)	715	94	20.01	+	4.7	4.38e-32
cytosolic ribosome (GO:0022626)	118	44	3.3	+	13.32	3.19e-31
secretory granule (GO:0030141)	615	85	17.21	+	4.94	3.41e-30
endomembrane system (GO:0012505)	4115	241	115.18	+	2.09	1.43e-29
nuclear part (GO:0044428)	4239	245	118.65	+	2.06	2.37e-29
secretory granule lumen (GO:0034774)	319	60	8.93	+	6.72	2.76e-27
cytoplasmic vesicle lumen (GO:0060205)	335	61	9.38	+	6.51	4.87e-27
vesicle lumen (GO:0031983)	336	61	9.4	+	6.49	5.7e-27
ficolin-1-rich granule (GO:0101002)	124	41	3.47	+	11.81	5.7e-27
ficolin-1-rich granule lumen (GO:1904813)	124	41	3.47	+	11.81	5.7e-27
melanosome (GO:0042470)	101	38	2.83	+	13.44	7.86e-27
pigment granule (GO:0048770)	101	38	2.83	+	13.44	7.86e-27
nuclear lumen (GO:0031981)	3875	226	108.46	+	2.08	9.35e-27
cell junction (GO:0030054)	1204	110	33.7	+	3.26	1.25e-24
intracellular non-membrane-bounded organelle (GO:0043232)	3961	223	110.87	+	2.01	4.19e-24
non-membrane-bounded organelle (GO:0043228)	3961	223	110.87	+	2.01	4.19e-24
ribosomal subunit (GO:0044391)	190	45	5.32	+	8.46	7.11e-24
nucleoplasm (GO:0005654)	3279	196	91.78	+	2.14	2.49e-23
extracellular matrix (GO:0031012)	516	69	14.44	+	4.78	3.76e-23
ribosome (GO:0005840)	250	48	7	+	6.86	9.44e-22
nucleus (GO:0005634)	7057	319	197.52	+	1.61	9.44e-22
membrane (GO:0016020)	9485	383	265.48	+	1.44	1.77e-19
proteasome complex (GO:0000502)	69	26	1.93	+	13.46	8.43e-18
endopeptidase complex (GO:1905369)	70	26	1.96	+	13.27	1.19e-17
cytosolic small ribosomal subunit (GO:0022627)	47	21	1.32	+	15.96	1.68e-15
cytosolic large ribosomal subunit (GO:0022625)	63	23	1.76	+	13.04	2.98e-15
peptidase complex (GO:1905368)	91	26	2.55	+	10.21	6.38e-15
vacuolar part (GO:0044437)	538	58	15.06	+	3.85	8.64e-15
vacuole (GO:0005773)	746	68	20.88	+	3.26	4.85e-14
proteasome regulatory particle (GO:0005838)	22	15	0.62	+	24.36	3.3e-13
cell part (GO:0044464)	17438	553	488.08	+	1.13	7.88e-13
small ribosomal subunit (GO:0015935)	73	22	2.04	+	10.77	7.98e-13
myelin sheath (GO:0043209)	172	31	4.81	+	6.44	1.22e-12
cell (GO:0005623)	17462	553	488.76	+	1.13	1.34e-12
proteasome accessory complex (GO:0022624)	25	15	0.7	+	21.44	2.08e-12
whole membrane (GO:0098805)	1567	102	43.86	+	2.33	2.63e-12
bounding membrane of organelle (GO:0098588)	1942	114	54.36	+	2.1	4.96e-11
vesicle membrane (GO:0012506)	744	62	20.82	+	2.98	6.92e-11
cytoplasmic vesicle membrane (GO:0030659)	726	61	20.32	+	3	7.93e-11
catalytic complex (GO:1902494)	1325	88	37.09	+	2.37	1.03e-10
large ribosomal subunit (GO:0015934)	118	23	3.3	+	6.96	1.34e-09
vacuolar lumen (GO:0005775)	168	26	4.7	+	5.53	7.34e-09
endoplasmic reticulum-Golgi intermediate compartment (GO:0005793)	70	17	1.96	+	8.68	4.46e-08
organelle membrane (GO:0031090)	2858	138	79.99	+	1.73	1.05e-07
azurophil granule (GO:0042582)	97	19	2.72	+	7	1.15e-07
catalytic step 2 spliceosome (GO:0071013)	97	19	2.72	+	7	1.15e-07
primary lysosome (GO:0005766)	97	19	2.72	+	7	1.15e-07
perinuclear region of cytoplasm (GO:0048471)	654	51	18.31	+	2.79	1.39e-07
endoplasmic reticulum (GO:0005783)	1693	94	47.39	+	1.98	2.56e-07
lytic vacuole (GO:0000323)	483	42	13.52	+	3.11	2.83e-07
lysosome (GO:0005764)	483	42	13.52	+	3.11	2.83e-07
endoplasmic reticulum part (GO:0044432)	1190	73	33.31	+	2.19	5.93e-07
cellular_component (GO:0005575)	18402	559	515.07	+	1.09	6.19e-07
spliceosomal complex (GO:0005681)	184	24	5.15	+	4.66	1.38e-06
lytic vacuole membrane (GO:0098852)	336	33	9.4	+	3.51	1.4e-06
lysosomal membrane (GO:0005765)	336	33	9.4	+	3.51	1.4e-06
azurophil granule lumen (GO:0035578)	90	17	2.52	+	6.75	1.92e-06
Golgi apparatus part (GO:0044431)	913	60	25.55	+	2.35	2.06e-06
chromosome (GO:0005694)	915	60	25.61	+	2.34	2.23e-06
proteasome core complex (GO:0005839)	23	10	0.64	+	15.53	2.29e-06
transport vesicle (GO:0030133)	255	28	7.14	+	3.92	2.47e-06
eukaryotic translation initiation factor 3 complex (GO:0005852)	17	9	0.48	+	18.91	2.78e-06
Golgi membrane (GO:0000139)	701	50	19.62	+	2.55	3.99e-06
chromosomal part (GO:0044427)	799	54	22.36	+	2.41	5.64e-06
Golgi apparatus (GO:0005794)	1476	81	41.31	+	1.96	9.38e-06
vacuolar membrane (GO:0005774)	384	34	10.75	+	3.16	9.97e-06
protein-DNA complex (GO:0032993)	162	21	4.53	+	4.63	1.68e-05
nuclear outer membrane-endoplasmic reticulum membrane network (GO:0042175)	1023	62	28.63	+	2.17	2.13e-05
endoplasmic reticulum membrane (GO:0005789)	1001	61	28.02	+	2.18	2.32e-05
nuclear chromosome, telomeric region (GO:0000784)	108	17	3.02	+	5.62	2.68e-05
coated vesicle membrane (GO:0030662)	167	21	4.67	+	4.49	2.81e-05
eukaryotic translation initiation factor 3 complex, eIF3m (GO:0071541)	7	6	0.2	+	30.62	8.47e-05
chaperonin-containing T-complex (GO:0005832)	12	7	0.34	+	20.84	9.02e-05
chaperone complex (GO:0101031)	13	7	0.36	+	19.24	0.000154
nuclear proteasome complex (GO:0031595)	8	6	0.22	+	26.8	0.000184
proteasome regulatory particle, lid subcomplex (GO:0008541)	8	6	0.22	+	26.8	0.000184
nuclear periphery (GO:0034399)	125	17	3.5	+	4.86	0.000209
nucleolus (GO:0005730)	918	55	25.69	+	2.14	0.000209
secretory granule membrane (GO:0030667)	298	27	8.34	+	3.24	0.000225
ribonucleoprotein granule (GO:0035770)	191	21	5.35	+	3.93	0.000254
nuclear chromosome (GO:0000228)	506	37	14.16	+	2.61	0.000264
chromosome, telomeric region (GO:0000781)	144	18	4.03	+	4.47	0.000308
proteasome core complex, alpha-subunit complex (GO:0019773)	9	6	0.25	+	23.82	0.000365
zona pellucida receptor complex (GO:0002199)	9	6	0.25	+	23.82	0.000365
cytoplasmic ribonucleoprotein granule (GO:0036464)	180	20	5.04	+	3.97	0.000421
tertiary granule (GO:0070820)	119	16	3.33	+	4.8	0.000557
cytosolic proteasome complex (GO:0031597)	10	6	0.28	+	21.44	0.00067
nuclear chromosome part (GO:0044454)	472	34	13.21	+	2.57	0.00115
azurophil granule membrane (GO:0035577)	58	11	1.62	+	6.78	0.00143
aminoacyl-tRNA synthetase multienzyme complex (GO:0017101)	12	6	0.34	+	17.86	0.00191
polysome (GO:0005844)	48	10	1.34	+	7.44	0.00193
chromatin (GO:0000785)	447	32	12.51	+	2.56	0.00273
chromosomal region (GO:0098687)	328	26	9.18	+	2.83	0.00427
DNA packaging complex (GO:0044815)	79	12	2.21	+	5.43	0.00454
endosomal part (GO:0044440)	461	32	12.9	+	2.48	0.00511
SNARE complex (GO:0031201)	55	10	1.54	+	6.5	0.00633
endosome membrane (GO:0010008)	426	30	11.92	+	2.52	0.00777
nuclear matrix (GO:0016363)	100	13	2.8	+	4.64	0.00946
specific granule (GO:0042581)	71	11	1.99	+	5.54	0.0096
coated vesicle (GO:0030135)	133	15	3.72	+	4.03	0.0103
endosome (GO:0005768)	841	47	23.54	+	2	0.0106
COP9 signalosome (GO:0008180)	35	8	0.98	+	8.17	0.0111
cytoskeletal part (GO:0044430)	1548	73	43.33	+	1.68	0.0139
endocytic vesicle (GO:0030139)	137	15	3.83	+	3.91	0.0145
proteasome regulatory particle, base subcomplex (GO:0008540)	10	5	0.28	+	17.86	0.0146
membrane protein complex (GO:0098796)	680	40	19.03	+	2.1	0.0164
cell leading edge (GO:0031252)	361	26	10.1	+	2.57	0.0221
basement membrane (GO:0005604)	95	12	2.66	+	4.51	0.0278
cytoskeleton (GO:0005856)	2044	89	57.21	+	1.56	0.0291
microtubule cytoskeleton (GO:0015630)	1095	55	30.65	+	1.79	0.0358
CRD-mediated mRNA stability complex (GO:0070937)	6	4	0.17	+	23.82	0.0375
trans-Golgi network membrane (GO:0032588)	83	11	2.32	+	4.73	0.0397
cortical cytoskeleton (GO:0030863)	85	11	2.38	+	4.62	0.0491

## Sheet: AmiGO SEC unique
Analysis Type:	PANTHER Overrepresentation Test (release 20170413)
Annotation Version and Release Date:	GO Ontology database Released 2017-04-24
Analyzed List:	upload_1 (Homo sapiens)
Reference List:	Homo sapiens (all genes in database)
Bonferroni correction:	TRUE
Bonferroni count:	1305
GO cellular component complete	Homo sapiens - REFLIST (20972)	upload_1 (267)	upload_1 (expected)	upload_1 (over/under)	upload_1 (fold Enrichment)	upload_1 (P-value)
Unclassified (UNCLASSIFIED)	2570	2	32.72	-	< 0.2	0
extracellular vesicle (GO:1903561)	2767	134	35.23	+	3.8	1.6e-44
extracellular organelle (GO:0043230)	2768	134	35.24	+	3.8	1.67e-44
extracellular exosome (GO:0070062)	2752	133	35.04	+	3.8	5.73e-44
vesicle (GO:0031982)	4217	154	53.69	+	2.87	3.98e-38
extracellular region part (GO:0044421)	3922	148	49.93	+	2.96	1.32e-37
extracellular region (GO:0005576)	4731	151	60.23	+	2.51	5.8e-30
membrane-bounded organelle (GO:0043227)	12304	241	156.65	+	1.54	2.16e-27
organelle (GO:0043226)	13270	244	168.94	+	1.44	4.57e-23
intracellular organelle part (GO:0044446)	8701	192	110.77	+	1.73	1.07e-20
cytoplasmic part (GO:0044444)	9208	198	117.23	+	1.69	1.42e-20
cytoplasm (GO:0005737)	11167	220	142.17	+	1.55	1.84e-20
organelle part (GO:0044422)	8910	194	113.44	+	1.71	2.28e-20
cytosol (GO:0005829)	4781	134	60.87	+	2.2	2.17e-19
intracellular part (GO:0044424)	14054	244	178.93	+	1.36	4.84e-18
intracellular (GO:0005622)	14384	244	183.13	+	1.33	4.61e-16
macromolecular complex (GO:0032991)	4878	129	62.1	+	2.08	5.08e-16
cell-substrate junction (GO:0030055)	398	35	5.07	+	6.91	7.63e-16
focal adhesion (GO:0005925)	390	34	4.97	+	6.85	3.26e-15
cell-substrate adherens junction (GO:0005924)	393	34	5	+	6.8	4.09e-15
intracellular organelle (GO:0043229)	12267	222	156.17	+	1.42	6e-15
intracellular membrane-bounded organelle (GO:0043231)	10547	203	134.28	+	1.51	7.44e-15
protein complex (GO:0043234)	3109	95	39.58	+	2.4	5.31e-14
anchoring junction (GO:0070161)	511	36	6.51	+	5.53	2.23e-13
adherens junction (GO:0005912)	492	35	6.26	+	5.59	4.56e-13
cytoplasmic vesicle (GO:0031410)	2175	75	27.69	+	2.71	8.14e-13
intracellular vesicle (GO:0097708)	2178	75	27.73	+	2.7	8.76e-13
endomembrane system (GO:0012505)	4115	104	52.39	+	1.99	3.32e-10
bounding membrane of organelle (GO:0098588)	1942	65	24.72	+	2.63	4.94e-10
cellular_component (GO:0005575)	18402	265	234.28	+	1.13	6.62e-10
cytoplasmic vesicle part (GO:0044433)	1402	52	17.85	+	2.91	4.67e-09
nuclear part (GO:0044428)	4239	103	53.97	+	1.91	5.65e-09
cell junction (GO:0030054)	1204	47	15.33	+	3.07	1.1e-08
organelle lumen (GO:0043233)	4899	112	62.37	+	1.8	1.84e-08
intracellular organelle lumen (GO:0070013)	4899	112	62.37	+	1.8	1.84e-08
membrane-enclosed lumen (GO:0031974)	4899	112	62.37	+	1.8	1.84e-08
nucleus (GO:0005634)	7057	143	89.84	+	1.59	2.5e-08
whole membrane (GO:0098805)	1567	54	19.95	+	2.71	2.66e-08
intracellular ribonucleoprotein complex (GO:0030529)	819	37	10.43	+	3.55	4.51e-08
ribonucleoprotein complex (GO:1990904)	820	37	10.44	+	3.54	4.67e-08
endosome membrane (GO:0010008)	426	26	5.42	+	4.79	9.89e-08
extracellular matrix (GO:0031012)	516	28	6.57	+	4.26	2.51e-07
endosome (GO:0005768)	841	36	10.71	+	3.36	3.66e-07
endosomal part (GO:0044440)	461	26	5.87	+	4.43	5.2e-07
vacuolar part (GO:0044437)	538	28	6.85	+	4.09	6.31e-07
nuclear lumen (GO:0031981)	3875	91	49.33	+	1.84	1.3e-06
melanosome (GO:0042470)	101	13	1.29	+	10.11	1.32e-06
pigment granule (GO:0048770)	101	13	1.29	+	10.11	1.32e-06
cell part (GO:0044464)	17438	254	222.01	+	1.14	2.81e-06
Golgi apparatus (GO:0005794)	1476	48	18.79	+	2.55	2.84e-06
Golgi apparatus part (GO:0044431)	913	36	11.62	+	3.1	3.18e-06
cell (GO:0005623)	17462	254	222.31	+	1.14	3.66e-06
vacuole (GO:0005773)	746	32	9.5	+	3.37	3.74e-06
organelle membrane (GO:0031090)	2858	73	36.39	+	2.01	3.75e-06
membrane (GO:0016020)	9485	166	120.76	+	1.37	2.55e-05
vesicle membrane (GO:0012506)	744	30	9.47	+	3.17	4.72e-05
cytosolic ribosome (GO:0022626)	118	12	1.5	+	7.99	7.47e-05
myelin sheath (GO:0043209)	172	14	2.19	+	6.39	8.91e-05
intracellular non-membrane-bounded organelle (GO:0043232)	3961	87	50.43	+	1.73	9.14e-05
non-membrane-bounded organelle (GO:0043228)	3961	87	50.43	+	1.73	9.14e-05
cytoplasmic vesicle membrane (GO:0030659)	726	29	9.24	+	3.14	9.86e-05
lytic vacuole membrane (GO:0098852)	336	19	4.28	+	4.44	0.000125
lysosomal membrane (GO:0005765)	336	19	4.28	+	4.44	0.000125
vacuolar membrane (GO:0005774)	384	20	4.89	+	4.09	0.000209
cytosolic large ribosomal subunit (GO:0022625)	63	9	0.8	+	11.22	0.000215
nucleoplasm (GO:0005654)	3279	75	41.75	+	1.8	0.000226
cytosolic part (GO:0044445)	245	15	3.12	+	4.81	0.00109
transport vesicle (GO:0030133)	255	15	3.25	+	4.62	0.00178
perinuclear region of cytoplasm (GO:0048471)	654	25	8.33	+	3	0.0018
endocytic vesicle membrane (GO:0030666)	167	12	2.13	+	5.64	0.00279
late endosome membrane (GO:0031902)	113	10	1.44	+	6.95	0.00328
chromosome (GO:0005694)	915	30	11.65	+	2.58	0.00344
proteasome complex (GO:0000502)	69	8	0.88	+	9.11	0.00485
endopeptidase complex (GO:1905369)	70	8	0.89	+	8.98	0.00539
phagocytic vesicle membrane (GO:0030670)	71	8	0.9	+	8.85	0.00597
Golgi membrane (GO:0000139)	701	25	8.92	+	2.8	0.006
basement membrane (GO:0005604)	95	9	1.21	+	7.44	0.00609
chromosomal part (GO:0044427)	799	27	10.17	+	2.65	0.00654
ribosome (GO:0005840)	250	14	3.18	+	4.4	0.00697
COP9 signalosome (GO:0008180)	35	6	0.45	+	13.47	0.00924
ribosomal subunit (GO:0044391)	190	12	2.42	+	4.96	0.0101
secretory granule membrane (GO:0030667)	298	15	3.79	+	3.95	0.0113
laminin-11 complex (GO:0043260)	3	3	0.04	+	78.55	0.0116
phagocytic vesicle (GO:0045335)	57	7	0.73	+	9.65	0.0137
clathrin-coated vesicle membrane (GO:0030665)	106	9	1.35	+	6.67	0.0145
lytic vacuole (GO:0000323)	483	19	6.15	+	3.09	0.0235
lysosome (GO:0005764)	483	19	6.15	+	3.09	0.0235
secretory vesicle (GO:0099503)	715	24	9.1	+	2.64	0.025
midbody (GO:0030496)	145	10	1.85	+	5.42	0.0279
membrane region (GO:0098589)	364	16	4.63	+	3.45	0.0296
large ribosomal subunit (GO:0015934)	118	9	1.5	+	5.99	0.0333
peptidase complex (GO:1905368)	91	8	1.16	+	6.91	0.035
extracellular matrix component (GO:0044420)	121	9	1.54	+	5.84	0.0404

## Sheet: AmiGO UC unique
Analysis Type:	PANTHER Overrepresentation Test (release 20170413)
Annotation Version and Release Date:	GO Ontology database Released 2017-04-24
Analyzed List:	upload_1 (Homo sapiens)
Reference List:	Homo sapiens (all genes in database)
Bonferroni correction:	TRUE
Bonferroni count:	1305
GO cellular component complete	Homo sapiens - REFLIST (20972)	upload_1 (726)	upload_1 (expected)	upload_1 (over/under)	upload_1 (fold Enrichment)	upload_1 (P-value)
Unclassified (UNCLASSIFIED)	2570	16	88.97	-	< 0.2	0
cytosol (GO:0005829)	4781	420	165.51	+	2.54	1.85e-88
intracellular part (GO:0044424)	14054	680	486.52	+	1.4	1.1e-64
cytoplasm (GO:0005737)	11167	606	386.57	+	1.57	5e-63
intracellular (GO:0005622)	14384	681	497.94	+	1.37	1.24e-59
macromolecular complex (GO:0032991)	4878	374	168.86	+	2.21	5.93e-58
cytoplasmic part (GO:0044444)	9208	535	318.76	+	1.68	1.87e-56
membrane-bounded organelle (GO:0043227)	12304	617	425.93	+	1.45	3.11e-50
organelle (GO:0043226)	13270	642	459.38	+	1.4	5.03e-50
extracellular exosome (GO:0070062)	2752	257	95.27	+	2.7	2.13e-49
extracellular vesicle (GO:1903561)	2767	257	95.79	+	2.68	5.87e-49
extracellular organelle (GO:0043230)	2768	257	95.82	+	2.68	6.28e-49
protein complex (GO:0043234)	3109	269	107.63	+	2.5	5.7e-46
intracellular organelle part (GO:0044446)	8701	492	301.21	+	1.63	3.51e-43
vesicle (GO:0031982)	4217	314	145.98	+	2.15	3.3e-42
organelle part (GO:0044422)	8910	495	308.44	+	1.6	3.18e-41
intracellular organelle (GO:0043229)	12267	599	424.65	+	1.41	1.08e-40
organelle lumen (GO:0043233)	4899	332	169.59	+	1.96	9.68e-37
intracellular organelle lumen (GO:0070013)	4899	332	169.59	+	1.96	9.68e-37
membrane-enclosed lumen (GO:0031974)	4899	332	169.59	+	1.96	9.68e-37
extracellular region part (GO:0044421)	3922	284	135.77	+	2.09	1.89e-34
intracellular membrane-bounded organelle (GO:0043231)	10547	530	365.11	+	1.45	1.05e-32
nuclear part (GO:0044428)	4239	291	146.74	+	1.98	2.41e-31
nucleus (GO:0005634)	7057	404	244.3	+	1.65	7.56e-31
cell part (GO:0044464)	17438	704	603.66	+	1.17	3.18e-29
intracellular non-membrane-bounded organelle (GO:0043232)	3961	273	137.12	+	1.99	5.98e-29
non-membrane-bounded organelle (GO:0043228)	3961	273	137.12	+	1.99	5.98e-29
nuclear lumen (GO:0031981)	3875	269	134.14	+	2.01	7e-29
cell (GO:0005623)	17462	704	604.49	+	1.16	7.23e-29
nucleoplasm (GO:0005654)	3279	234	113.51	+	2.06	1.31e-25
extracellular region (GO:0005576)	4731	292	163.78	+	1.78	1.99e-23
intracellular ribonucleoprotein complex (GO:0030529)	819	97	28.35	+	3.42	2.31e-22
ribonucleoprotein complex (GO:1990904)	820	97	28.39	+	3.42	2.52e-22
intrinsic component of membrane (GO:0031224)	5851	89	202.55	-	0.44	2.73e-21
cellular_component (GO:0005575)	18402	710	637.03	+	1.11	4.74e-20
integral component of membrane (GO:0016021)	5729	89	198.32	-	0.45	7.1e-20
catalytic complex (GO:1902494)	1325	113	45.87	+	2.46	2.19e-15
cell-substrate junction (GO:0030055)	398	54	13.78	+	3.92	8.22e-14
focal adhesion (GO:0005925)	390	53	13.5	+	3.93	1.51e-13
cell-substrate adherens junction (GO:0005924)	393	53	13.6	+	3.9	2.06e-13
chromosomal part (GO:0044427)	799	78	27.66	+	2.82	7.93e-13
anchoring junction (GO:0070161)	511	60	17.69	+	3.39	9.37e-13
chromosome (GO:0005694)	915	83	31.68	+	2.62	4.89e-12
adherens junction (GO:0005912)	492	57	17.03	+	3.35	8.95e-12
cytosolic ribosome (GO:0022626)	118	26	4.08	+	6.36	3.61e-10
spliceosomal complex (GO:0005681)	184	32	6.37	+	5.02	3.62e-10
microtubule cytoskeleton (GO:0015630)	1095	87	37.91	+	2.3	1.4e-09
cytoskeletal part (GO:0044430)	1548	109	53.59	+	2.03	2.64e-09
endomembrane system (GO:0012505)	4115	221	142.45	+	1.55	3.37e-09
cytoskeleton (GO:0005856)	2044	131	70.76	+	1.85	7.36e-09
cytosolic part (GO:0044445)	245	34	8.48	+	4.01	2.85e-08
myelin sheath (GO:0043209)	172	28	5.95	+	4.7	4.97e-08
cytoplasmic vesicle (GO:0031410)	2175	134	75.29	+	1.78	5.8e-08
cytoplasmic vesicle part (GO:0044433)	1402	98	48.53	+	2.02	6.07e-08
intracellular vesicle (GO:0097708)	2178	134	75.4	+	1.78	6.36e-08
catalytic step 2 spliceosome (GO:0071013)	97	21	3.36	+	6.25	9.5e-08
membrane part (GO:0044425)	6981	164	241.67	-	0.68	2.25e-07
secretory granule (GO:0030141)	615	55	21.29	+	2.58	4.67e-07
perinuclear region of cytoplasm (GO:0048471)	654	57	22.64	+	2.52	5.62e-07
chromatin (GO:0000785)	447	45	15.47	+	2.91	5.76e-07
COP9 signalosome (GO:0008180)	35	13	1.21	+	10.73	7.57e-07
small nuclear ribonucleoprotein complex (GO:0030532)	70	17	2.42	+	7.02	1.12e-06
cytosolic large ribosomal subunit (GO:0022625)	63	16	2.18	+	7.34	1.87e-06
secretory vesicle (GO:0099503)	715	58	24.75	+	2.34	5.16e-06
cell projection (GO:0042995)	1868	113	64.67	+	1.75	7.22e-06
nuclear chromosome part (GO:0044454)	472	44	16.34	+	2.69	8.66e-06
ribonucleoprotein granule (GO:0035770)	191	26	6.61	+	3.93	9.49e-06
spliceosomal snRNP complex (GO:0097525)	62	15	2.15	+	6.99	1.14e-05
microtubule (GO:0005874)	393	39	13.6	+	2.87	1.24e-05
polymeric cytoskeletal fiber (GO:0099513)	683	55	23.64	+	2.33	1.69e-05
cell junction (GO:0030054)	1204	81	41.68	+	1.94	1.86e-05
nucleoplasm part (GO:0044451)	1062	74	36.76	+	2.01	2.07e-05
nuclear chromosome (GO:0000228)	506	45	17.52	+	2.57	2.29e-05
intrinsic component of plasma membrane (GO:0031226)	1636	21	56.63	-	0.37	2.57e-05
ribosomal subunit (GO:0044391)	190	25	6.58	+	3.8	3.51e-05
ribosome (GO:0005840)	250	29	8.65	+	3.35	4.11e-05
plasma membrane bounded cell projection (GO:0120025)	1754	105	60.72	+	1.73	4.64e-05
integral component of plasma membrane (GO:0005887)	1567	20	54.25	-	0.37	4.71e-05
nucleolus (GO:0005730)	918	64	31.78	+	2.01	0.000202
cytoplasmic ribonucleoprotein granule (GO:0036464)	180	23	6.23	+	3.69	0.000208
supramolecular fiber (GO:0099512)	901	63	31.19	+	2.02	0.00023
spindle (GO:0005819)	304	31	10.52	+	2.95	0.000231
eukaryotic translation initiation factor 3 complex (GO:0005852)	17	8	0.59	+	13.59	0.000267
proteasome complex (GO:0000502)	69	14	2.39	+	5.86	0.000294
supramolecular polymer (GO:0099081)	908	63	31.43	+	2	0.000299
vesicle coat (GO:0030120)	49	12	1.7	+	7.07	0.000304
supramolecular complex (GO:0099080)	909	63	31.47	+	2	0.00031
endopeptidase complex (GO:1905369)	70	14	2.42	+	5.78	0.000349
methylosome (GO:0034709)	12	7	0.42	+	16.85	0.000375
chromosomal region (GO:0098687)	328	32	11.35	+	2.82	0.000382
whole membrane (GO:0098805)	1567	93	54.25	+	1.71	0.000455
transferase complex (GO:1990234)	758	55	26.24	+	2.1	0.000468
cytoplasmic vesicle lumen (GO:0060205)	335	32	11.6	+	2.76	0.0006
U2 snRNP (GO:0005686)	19	8	0.66	+	12.16	0.000613
vesicle lumen (GO:0031983)	336	32	11.63	+	2.75	0.000639
ficolin-1-rich granule (GO:0101002)	124	18	4.29	+	4.19	0.000776
ficolin-1-rich granule lumen (GO:1904813)	124	18	4.29	+	4.19	0.000776
neuron projection (GO:0043005)	962	64	33.3	+	1.92	0.000985
centrosome (GO:0005813)	459	38	15.89	+	2.39	0.00163
microtubule organizing center (GO:0005815)	663	48	22.95	+	2.09	0.0028
cell leading edge (GO:0031252)	361	32	12.5	+	2.56	0.00285
cytoplasmic stress granule (GO:0010494)	42	10	1.45	+	6.88	0.0039
neuron part (GO:0097458)	1333	79	46.15	+	1.71	0.004
cytoplasmic region (GO:0099568)	300	28	10.39	+	2.7	0.00475
bounding membrane of organelle (GO:0098588)	1942	105	67.23	+	1.56	0.00522
secretory granule lumen (GO:0034774)	319	29	11.04	+	2.63	0.00527
aminoacyl-tRNA synthetase multienzyme complex (GO:0017101)	12	6	0.42	+	14.44	0.00642
peptidase complex (GO:1905368)	91	14	3.15	+	4.44	0.0071
large ribosomal subunit (GO:0015934)	118	16	4.08	+	3.92	0.00753
tertiary granule (GO:0070820)	119	16	4.12	+	3.88	0.00835
actin cytoskeleton (GO:0015629)	456	36	15.79	+	2.28	0.00869
cell projection part (GO:0044463)	1020	63	35.31	+	1.78	0.0125
vesicle membrane (GO:0012506)	744	50	25.76	+	1.94	0.0127
nuclear chromatin (GO:0000790)	284	26	9.83	+	2.64	0.0146
chromosome, centromeric region (GO:0000775)	190	20	6.58	+	3.04	0.0219
SWI/SNF superfamily-type complex (GO:0070603)	75	12	2.6	+	4.62	0.0224
kinetochore (GO:0000776)	131	16	4.53	+	3.53	0.0266
microtubule associated complex (GO:0005875)	146	17	5.05	+	3.36	0.027
cytoplasmic vesicle membrane (GO:0030659)	726	48	25.13	+	1.91	0.0288
viral nucleocapsid (GO:0019013)	10	5	0.35	+	14.44	0.0401
membrane coat (GO:0030117)	93	13	3.22	+	4.04	0.0406
coated membrane (GO:0048475)	93	13	3.22	+	4.04	0.0406
coated vesicle membrane (GO:0030662)	167	18	5.78	+	3.11	0.0422
SMN-Sm protein complex (GO:0034719)	17	6	0.59	+	10.2	0.0448
nuclear chromosome, telomeric region (GO:0000784)	108	14	3.74	+	3.74	0.0459
